# Supplementary material for: Rapid identification and phylogenetic classification of diverse bacterial pathogens in a multiplexed hybridization assay targeting ribosomal RNA
Source: Sci Rep. 2019 Mar 14;9:4516. doi: 10.1038/s41598-019-40792-3 (PMC6418090; doi:10.1038/s41598-019-40792-3)
Supplement: Supplementary file 2 — Supplementary Table S1 [file 41598_2019_40792_MOESM2_ESM.xlsx]

## Sheet: Design_strains
Table S1: Strains targeted in probe design
Kingdom	Phylum	Class	Order	Family	Genus	Species	Number_tested
Bacteria	Actinobacteria	Actinobacteria	Actinomycetales	Corynebacterineae	Mycobacterium	abscessus	1
Bacteria	Actinobacteria	Actinobacteria	Actinomycetales	Corynebacterineae	Mycobacterium	avium	-
Bacteria	Actinobacteria	Actinobacteria	Actinomycetales	Corynebacterineae	Mycobacterium	bovis	-
Bacteria	Actinobacteria	Actinobacteria	Actinomycetales	Corynebacterineae	Mycobacterium	chelonae	-
Bacteria	Actinobacteria	Actinobacteria	Actinomycetales	Corynebacterineae	Mycobacterium	fortuitum	1
Bacteria	Actinobacteria	Actinobacteria	Actinomycetales	Corynebacterineae	Mycobacterium	gordonae	1
Bacteria	Actinobacteria	Actinobacteria	Actinomycetales	Corynebacterineae	Mycobacterium	haemophilum	-
Bacteria	Actinobacteria	Actinobacteria	Actinomycetales	Corynebacterineae	Mycobacterium	intracellulare	1
Bacteria	Actinobacteria	Actinobacteria	Actinomycetales	Corynebacterineae	Mycobacterium	kansasii	1
Bacteria	Actinobacteria	Actinobacteria	Actinomycetales	Corynebacterineae	Mycobacterium	leprae	-
Bacteria	Actinobacteria	Actinobacteria	Actinomycetales	Corynebacterineae	Mycobacterium	marinum	1
Bacteria	Actinobacteria	Actinobacteria	Actinomycetales	Corynebacterineae	Mycobacterium	smegmatis	1
Bacteria	Actinobacteria	Actinobacteria	Actinomycetales	Corynebacterineae	Mycobacterium	tuberculosis	5
Bacteria	Actinobacteria	Actinobacteria	Actinomycetales	Corynebacterineae	Mycobacterium	ulcerans	-
Bacteria	Chlamydiae	Chlamydiae	Chlamydiales	Chlamydiaceae	Chlamydia	trachomatis	-
Bacteria	Chlamydiae	Chlamydiae	Chlamydiales	Chlamydiaceae	Chlamydophila	pneumoniae	-
Bacteria	Firmicutes	Bacilli	Bacilliales	Bacilliaceae	Bacillus	anthracis	1
Bacteria	Firmicutes	Bacilli	Bacilliales	Bacilliaceae	Bacillus	cereus	1
Bacteria	Firmicutes	Bacilli	Bacilliales	Listeriaceae	Listeria	monocytogenes	1
Bacteria	Firmicutes	Bacilli	Bacilliales	Staphylococcaceae	Staphylococcus	aureus	4
Bacteria	Firmicutes	Bacilli	Bacilliales	Staphylococcaceae	Staphylococcus	capitis	1
Bacteria	Firmicutes	Bacilli	Bacilliales	Staphylococcaceae	Staphylococcus	cohnii	1
Bacteria	Firmicutes	Bacilli	Bacilliales	Staphylococcaceae	Staphylococcus	epidermidis	1
Bacteria	Firmicutes	Bacilli	Bacilliales	Staphylococcaceae	Staphylococcus	haemolyticus	1
Bacteria	Firmicutes	Bacilli	Bacilliales	Staphylococcaceae	Staphylococcus	hominis	1
Bacteria	Firmicutes	Bacilli	Bacilliales	Staphylococcaceae	Staphylococcus	lugdunensis	1
Bacteria	Firmicutes	Bacilli	Bacilliales	Staphylococcaceae	Staphylococcus	saprophyticus	1
Bacteria	Firmicutes	Bacilli	Lactobacillales	Lactobacillaceae	Lactobacillus	acidophilus	-
Bacteria	Firmicutes	Bacilli	Lactobacilliales	Enterococcaceae	Enterococcus	faecalis	5
Bacteria	Firmicutes	Bacilli	Lactobacilliales	Enterococcaceae	Enterococcus	faecium	8
Bacteria	Firmicutes	Bacilli	Lactobacilliales	Streptococcaceae	Streptococcus	agalactiae	1
Bacteria	Firmicutes	Bacilli	Lactobacilliales	Streptococcaceae	Streptococcus	anginosus	1
Bacteria	Firmicutes	Bacilli	Lactobacilliales	Streptococcaceae	Streptococcus	bovis	-
Bacteria	Firmicutes	Bacilli	Lactobacilliales	Streptococcaceae	Streptococcus	constellatus	-
Bacteria	Firmicutes	Bacilli	Lactobacilliales	Streptococcaceae	Streptococcus	intermedius	1
Bacteria	Firmicutes	Bacilli	Lactobacilliales	Streptococcaceae	Streptococcus	mitis	1
Bacteria	Firmicutes	Bacilli	Lactobacilliales	Streptococcaceae	Streptococcus	mutans	-
Bacteria	Firmicutes	Bacilli	Lactobacilliales	Streptococcaceae	Streptococcus	oralis	-
Bacteria	Firmicutes	Bacilli	Lactobacilliales	Streptococcaceae	Streptococcus	pneumoniae	1
Bacteria	Firmicutes	Bacilli	Lactobacilliales	Streptococcaceae	Streptococcus	pyogenes	3
Bacteria	Firmicutes	Bacilli	Lactobacilliales	Streptococcaceae	Streptococcus	sanguinis	2
Bacteria	Firmicutes	Bacilli	Lactobacilliales	Streptococcaceae	Streptococcus	suis	-
Bacteria	Firmicutes	Clostridia	Clostridiales	Clostridiaceae	Clostridioides	difficile	1
Bacteria	Firmicutes	Clostridia	Clostridiales	Clostridiaceae	Clostridium	perfringens	1
Bacteria	Firmicutes	Clostridia	Clostridiales	Clostridiaceae	Clostridium	septicum	1
Bacteria	Firmicutes	Clostridia	Clostridiales	Clostridiaceae	Clostridium	sordellii	1
Bacteria	Firmicutes	Clostridia	Clostridiales	Clostridiaceae	Clostridium	tetani	-
Bacteria	Firmicutes	Erysipleotrichia	Erysipelotrichales	Erysipelotrichaceae	Erysipelothrix	rhusiopathiae	-
Bacteria	Fusobacteria	Fusobacteria	Fusobacteriales	Fusobacteriaceae	Fusobacterium	necrophorum	-
Bacteria	Fusobacteria	Fusobacteria	Fusobacteriales	Fusobacteriaceae	Fusobacterium	nucleatum	2
Bacteria	Proteobacteria	Alphaproteobacteria	Rhizobiales	Bartonellaceae	Bartonella	henselae	1
Bacteria	Proteobacteria	Alphaproteobacteria	Rhizobiales	Bartonellaceae	Bartonella	quintana	2
Bacteria	Proteobacteria	Alphaproteobacteria	Rickettsiales	Ehrlichiaceae	Anaplasma	phagocytophilum	-
Bacteria	Proteobacteria	Alphaproteobacteria	Rickettsiales	Ehrlichiaceae	Ehrlichia	chaffeensis	-
Bacteria	Proteobacteria	Alphaproteobacteria	Rickettsiales	Rickettsiaceae	Rickettsia	africae	-
Bacteria	Proteobacteria	Alphaproteobacteria	Rickettsiales	Rickettsiaceae	Rickettsia	prowazekii	-
Bacteria	Proteobacteria	Alphaproteobacteria	Rickettsiales	Rickettsiaceae	Rickettsia	rickettsii	-
Bacteria	Proteobacteria	Alphaproteobacteria	Rickettsiales	Rickettsiaceae	Rickettsia	typhi	-
Bacteria	Proteobacteria	Betaproteobacteria	Burkholderiales	Burkholderiaceae	Burkholderia	cepacia	1
Bacteria	Proteobacteria	Betaproteobacteria	Burkholderiales	Burkholderiaceae	Burkholderia	pseudomallei	-
Bacteria	Proteobacteria	Betaproteobacteria	Neisseriales	Neisseriaceae	Neisseria	gonorrhoeae	2
Bacteria	Proteobacteria	Betaproteobacteria	Neisseriales	Neisseriaceae	Neisseria	meningitidis	1
Bacteria	Proteobacteria	Epsilonproteobacteria	Campylobacterales	Campylobacteraceae	Campylobacter	fetus	-
Bacteria	Proteobacteria	Epsilonproteobacteria	Campylobacterales	Campylobacteraceae	Campylobacter	jejuni	-
Bacteria	Proteobacteria	Epsilonproteobacteria	Campylobacterales	Helicobacteraceae	Helicobacter	pylori	2
Bacteria	Proteobacteria	Gammaproteobacteria	Aeromonadales	Aeromonadaceae	Aeromonas	hydrophila	-
Bacteria	Proteobacteria	Gammaproteobacteria	Enterobacteriales	Enterobacteriaceae	Enterobacter	cloacae	6
Bacteria	Proteobacteria	Gammaproteobacteria	Enterobacteriales	Enterobacteriaceae	Escherichia	coli	5
Bacteria	Proteobacteria	Gammaproteobacteria	Enterobacteriales	Enterobacteriaceae	Klebsiella	aerogenes	2
Bacteria	Proteobacteria	Gammaproteobacteria	Enterobacteriales	Enterobacteriaceae	Klebsiella	oxytoca	3
Bacteria	Proteobacteria	Gammaproteobacteria	Enterobacteriales	Enterobacteriaceae	Klebsiella	pneumoniae	5
Bacteria	Proteobacteria	Gammaproteobacteria	Enterobacteriales	Enterobacteriaceae	Proteus	mirabilis	2
Bacteria	Proteobacteria	Gammaproteobacteria	Enterobacteriales	Enterobacteriaceae	Salmonella	enterica	-
Bacteria	Proteobacteria	Gammaproteobacteria	Enterobacteriales	Enterobacteriaceae	Salmonella	enterica_var_typhi	1
Bacteria	Proteobacteria	Gammaproteobacteria	Enterobacteriales	Enterobacteriaceae	Salmonella	enterica_var_typhimurium	1
Bacteria	Proteobacteria	Gammaproteobacteria	Enterobacteriales	Enterobacteriaceae	Serratia	marcescens	2
Bacteria	Proteobacteria	Gammaproteobacteria	Enterobacteriales	Enterobacteriaceae	Shigella	boydii	1
Bacteria	Proteobacteria	Gammaproteobacteria	Enterobacteriales	Enterobacteriaceae	Shigella	dysenteriae	1
Bacteria	Proteobacteria	Gammaproteobacteria	Enterobacteriales	Enterobacteriaceae	Shigella	flexneri	1
Bacteria	Proteobacteria	Gammaproteobacteria	Enterobacteriales	Enterobacteriaceae	Shigella	sonnei	1
Bacteria	Proteobacteria	Gammaproteobacteria	Enterobacteriales	Enterobacteriaceae	Yersinia	pestis	-
Bacteria	Proteobacteria	Gammaproteobacteria	Enterobacteriales	Enterobacteriaceae	Yersinia	pseudotuberculosis	1
Bacteria	Proteobacteria	Gammaproteobacteria	Legionellales	Coxiellaceae	Coxiella	burnetii	-
Bacteria	Proteobacteria	Gammaproteobacteria	Legionellales	Legionellaceae	Legionella	pneumophila	1
Bacteria	Proteobacteria	Gammaproteobacteria	Pasteurellales	Pasteurellaceae	Haemophilus	influenzae	-
Bacteria	Proteobacteria	Gammaproteobacteria	Pasteurellales	Pasteurellaceae	Pasteurella	multocida	-
Bacteria	Proteobacteria	Gammaproteobacteria	Pseudomonadales	Moraxellaceae	Acinetobacter	baumannii	4
Bacteria	Proteobacteria	Gammaproteobacteria	Pseudomonadales	Moraxellaceae	Acinetobacter	calcoaceticus	1
Bacteria	Proteobacteria	Gammaproteobacteria	Pseudomonadales	Pseudomonadaceae	Pseudomonas	aeruginosa	5
Bacteria	Proteobacteria	Gammaproteobacteria	Pseudomonadales	Pseudomonadaceae	Pseudomonas	fluorescens	1
Bacteria	Proteobacteria	Gammaproteobacteria	Pseudomonadales	Pseudomonadaceae	Pseudomonas	putida	1
Bacteria	Proteobacteria	Gammaproteobacteria	Vibrioinales	Vibrionaceae	Vibrio	cholerae	-
Bacteria	Proteobacteria	Gammaproteobacteria	Vibrioinales	Vibrionaceae	Vibrio	parahaemolyticus	1
Bacteria	Proteobacteria	Gammaproteobacteria	Vibrioinales	Vibrionaceae	Vibrio	vulnificus	-
Bacteria	Proteobacteria	Gammaproteobacteria	Xanthomonadales	Xanthomonadaceae	Stenotrophomonas	maltophilia	2
Bacteria	Spirochaetes	Spirochaetia	Spirochaetales	Spirochaetaceae	Borrelia	burgdorferi	-
Bacteria	Spirochaetes	Spirochaetia	Spirochaetales	Spirochaetaceae	Borrelia	recurrentis	-
Bacteria	Spirochaetes	Spirochaetia	Spirochaetales	Spirochaetaceae	Treponema	pallidum	-
1	6	11	21	28	40	95
