# Supplementary material for: Rapid identification and phylogenetic classification of diverse bacterial pathogens in a multiplexed hybridization assay targeting ribosomal RNA
Source: Sci Rep. 2019 Mar 14;9:4516. doi: 10.1038/s41598-019-40792-3 (PMC6418090; doi:10.1038/s41598-019-40792-3)
Supplement: Supplementary file 3 — Supplementary Table S2 [file 41598_2019_40792_MOESM3_ESM.xlsx]

## Sheet: annotated_rRNA_probe_DB
Table S2: Probe sequences, intended taxonomic levels, target species, and boundaries
Predicted taxonomic range of recognition	Taxonomic level targeted	ProbeA	ProbeA_Start	ProbeA_End	ProbeB	ProbeB_Start	ProbeB_End	Target gene	Taxonomy of exact target from which probe sequence and coordinates are derived	Comments
Mycobacterium.abscessus	species	GACGTATGACACCCGGATTTGCCTAGATGTCGTCCTACGGGCTTG	1685	1730	CAGCATAGGATCACTGAATTCGCCTCAATCGGCTATGCGTCACCTCTCA	1731	1780	23S	Bacteria;Actinobacteria;Actinobacteridae;Actinomycetales;Mycobacterium;abscessus	NOTE: all probe sequences list only the regions designed to hybridize with their intended target; the additions that enable NanoString Elements chemistry are omitted here and are per NanoString's standard design protocol.
Mycobacterium.avium	species	GTGTTGATATAAGGCAGGTGCCGGGTTTTCGCGTACCGGG	414	454	TTCACAGCAGATTCCACGGGCCCGCTGCTACTCGG	455	490	23S	Bacteria;Actinobacteria;Actinobacteridae;Actinomycetales;Mycobacterium;avium
Mycobacterium.intracellulare	species	GCGAAGGTCTACCGCTGATTCATCAGGGACGCCCATACACGGGTACG	1503	1550	TACCTTCCTGCGTCACCCCATTGCTTGACTACTACCA	1551	1588	23S	Bacteria;Actinobacteria;Actinobacteridae;Actinomycetales;Mycobacterium;intracellulare
Mycobacterium.kansasii	species	CCCCTCAGCCGGGTAGAGCTGAGACGTATCGATCC	321	356	CAGACCATCCCAGGCCACTTCCGTTAACCACGACACTTTCTGACTG	357	403	23S	Bacteria;Actinobacteria;Actinobacteridae;Actinomycetales;Mycobacterium;kansasii
Mycobacterium.leprae	species	GAGCTTATCCCCCGCCGTCTCACTGCCACGCTTTTAAAC	1035	1074	CTTAGCCGGCGATCTGGGCTGTTTCCCTTTCGACGTACG	1075	1114	23S	Bacteria;Actinobacteria;Actinobacteridae;Actinomycetales;Mycobacterium;leprae
Mycobacterium.smegmatis	species	GGTCCCAGTACCGCTGATTCATCATGGACGCACATACACGGGTACGGGAA	1510	1560	TACGGCTACCTTCCTGCGTCACCCCATCGCTTGACTACTACCAACGAA	1561	1609	23S	Bacteria;Actinobacteria;Actinobacteridae;Actinomycetales;Mycobacterium;smegmatis
Mycobacterium.tuberculosis	species	AGGCTCTGACGGATTGTAGGCACACGGTTTCAGGTACTCTTT	588	630	TCATTCTTCAAAAGGCACGCCATCACCACCCTCCTCCGGAGAGGAAAAGG	631	681	23S	Bacteria;Actinobacteria;Actinobacteridae;Actinomycetales;Mycobacterium;tuberculosis
Mycobacterium.tuberculosis-2	species	TGGTTAGTACCGCTGATTCGTCACGGGCGCCCACACACG	1536	1575	ACCCCTTCGCTTGACTACTACCAGCGAAGTTTCGATCCGGTTTTGGG	1576	1623	23S	Bacteria;Actinobacteria;Actinobacteridae;Actinomycetales;Mycobacterium;tuberculosis
Mycobacterium.ulcerans	species	GTTCCATAGTACCGCTGATTCATCACGGGCGCGCACACACGG	1500	1542	TGCCTTCCTGCGTCACCCCGTCGCTTGACTACTACCAACGAAG	1543	1586	23S	Bacteria;Actinobacteria;Actinobacteridae;Actinomycetales;Mycobacterium;ulcerans
Mycobacterium	genus	GAGGCTTTTCTTGGCAGCAGAGGATCACCGAATTCGCCTCAACCGG	1674	1720	TTGGTTTGGGGTACGGGCCGTGTATGTGCTCGCTA	1721	1756	23S	Bacteria;Actinobacteria;Actinobacteridae;Actinomycetales;Mycobacterium;avium
Actinomycetales	order	CTGCCGCGCGTAACGAGCATCTTTACTCGTAGTGCAATTTCGCCGAGTCT	2216	2266	AACCAAACGCCAATACCAAGCTATAGTGAAGGTCCCGGGGTCTTTTCGTC	2267	2317	23S	Bacteria;Actinobacteria;Actinobacteridae;Actinomycetales;Mycobacterium;abscessus
Actinomycetales-2	order	ACTTCGCACGGACCTGTGTTTTTAGTAAACAGTCGCTTCTCACTGGTCTC	1966	2016	CCGGGCAGGCGTCAGTCCGTATACATCGTCTTGCG	2017	2052	23S	Bacteria;Actinobacteria;Actinobacteridae;Actinomycetales;Mycobacterium;chelonae
Actinomycetales-3	order	GAGCTTCACAGTCTCCCACCTATCCTACACAAACCGTATCGAGCACCAAT	2254	2304	AATACGATCAGAGTGGTATTTCAACAACGACTCCACCCACACTGGCGTGT	2305	2355	23S	Bacteria;Actinobacteria;Actinobacteridae;Actinomycetales;Mycobacterium;smegmatis
Actinobacteridae	class	CGTCCTGCCGCGCGTAACGAGCATCTTTACTCGTAGTGCAATTTCGCCGA	2220	2270	ACCGAACCAAACGCCAATACCAAGCTATAGTGAAGGTCCCGGGGTCTTTT	2271	2321	23S	Bacteria;Actinobacteria;Actinobacteridae;Actinomycetales;Mycobacterium;abscessus
Actinobacteria	phylum	GGGGTCTTTTCGTCCTGCCGCACGTAACGAGCATCTTTACTCG	2247	2290	TCCTACACAAACCGCACCGAACATCAATACCAAGTTGTAGTGAAGGTCCC	2291	2341	23S	Bacteria;Actinobacteria;Actinobacteridae;Actinomycetales;Mycobacterium;leprae
Chlamydia.trachomatis	species	TCTTATCGACACACCCGCGATGTCGGTTTTATGCTTAGTCCCGTTTATTA	1182	1232	CGGTACACCTTCTCTGCTGAATACTACGCTCTCCTACCGCGTG	1233	1276	23S	Bacteria;Chlamydiae;Chlamydiales;Chlamydiaceae;Chlamydia;trachomatis
Chlamydia	genus	CGCTCCTTTCGGTACACCTTCTCAGCTGAATACTACGCTCTC	1242	1284	CCCTTTATCGTTACTTATGCCATGGATCTTCACTAGTATCCGCTCCAG	1285	1333	23S	Bacteria;Chlamydiae;Chlamydiales;Chlamydiaceae;Chlamydia;trachomatis
Chlamydia-1	genus	TATCCTCTAGAAAAATAGTATTAGATGCCGACTCGGGGTTGAGCCCCGAT	612	662	CACATATCTACGCATTTCACCGCTACACGTGAAATTCCCTTTTCTCCATC	663	713	16S	Bacteria;Chlamydiae;Chlamydiales;Chlamydiaceae;Chlamydia;trachomatis
Chlamydophila.pneumoniae	species	ATACATAATATACACCCGCGATGTCGGTTTTATGCTTGAGCCCCGATCAT	1104	1154	ACTCCTTTCGGTATACCTTCACTGCTGAATACTACACTCTCCTACCGCGT	1155	1205	23S	Bacteria;Chlamydiae;Chlamydiales;Chlamydiaceae;Chlamydophila;pneumoniae
Chlamydophila	genus	ACATAATATACACCCGCGATGTCGGTTTTATGCTTGAGCCCCGATCATTA	1102	1152	TCCTTTCGGTATACCTTCACTGCTGAATACTACACTCTCCTACCGCGTAT	1153	1203	23S	Bacteria;Chlamydiae;Chlamydiales;Chlamydiaceae;Chlamydophila;pneumoniae
Chlamydiaceae	family	TACCCACTTAGCATAAAATTAGGGACCTTAATCGGCGGTCTGGGCTGTTC	1034	1084	ATTGCTGCCTCTAAGCCAACATTCCAACTGTCTTCGAATCATCACTTCCT	1085	1135	23S	Bacteria;Chlamydiae;Chlamydiales;Chlamydiaceae;Chlamydia;trachomatis
Chlamydiales&Chlamydiae	class	ACTCTTTAAATGATTGCTGCCTCTAAGCCAACATTCCAACTGTCTTCGAA	1096	1146	AGTCCCGTTTATTATCGGCGCAATGATTCTCGATTGGTGAGCTGTTACGC	1147	1197	23S	Bacteria;Chlamydiae;Chlamydiales;Chlamydiaceae;Chlamydia;trachomatis
Bacillus	genus	GGCTCCGCCTCTTCAGCTTAACCTTGCACGGGATCGTAA	617	656	CGGGTCTACGACCACGTACTAAACGCCCTATTCAGACTCGCTTTCGCTGC	657	707	23S	Bacteria;Firmicutes;Bacilli;Bacillales;Bacillus;cereus
Bacillus-1	genus	GCTCCCGAAGGAGAAGCCCTATCTCTAGGGTTGTCAG	1003	1040	CAACATCTCACGACACGAGCTGACGACAACCATGCACCACCTGTCACTCT	1041	1091	16S	Bacteria;Firmicutes;Bacilli;Bacillales;Bacillus;anthracis
Bacillus-2	genus	AGGATACCATATCATTACGTATGGTGGGTTTCCCCATTCGGAAATCTTCG	90	140	CCCTGGGTCTGTCTTCCTTACCCTATGTATTCAGATA	141	178	23S	Bacteria;Firmicutes;Bacilli;Bacillales;Bacillus;cereus
Listeria.monocytogenes	species	TCCTAGTGCCAAGGCATCCACCGTGTGCCCTTTCTAACTTAACCAATTTA	24	74	CCAAAGCATATCGGTGTTAGTCCCGTCCTTCTTCGGC	75	112	23S	Bacteria;Firmicutes;Bacilli;Bacillales;Listeria;monocytogenes
Listeria	genus	GTCTGACTTCACCGCCCTTAGAACGCTCTCCTACCACGAACCTCTAAAGA	1246	1296	CATTCTCACTTCTAAGCGCTCCACCAGTCCTTCCG	1297	1332	23S	Bacteria;Firmicutes;Bacilli;Bacillales;Listeria;monocytogenes
Staphylococcus.aureus	species	ATGTCGTCCTTTGTAACTCCGTATAGAGTGTCCTACAACCCCAACAAGCA	284	334	ACTACAGGATTATTACCTTCTTTGATTCATCTTTCCAGATGATTCGTCTA	335	385	23S	Bacteria;Firmicutes;Bacilli;Bacillales;Staphylococcus;aureus
Staphylococcus.hominis	species	CCCGAAGGAAACTTCTATCTCTAGAAGGGTCAAAGGATGTCAAGATTTGG	984	1034	ATCTCACGACACGAGCTGACGACAACCATGCACCACCTGTCACTTTGTCC	1035	1085	16S	Bacteria;Firmicutes;Bacilli;Bacillales;Staphylococcus;hominis
Staphylococcus.lugdunensis	species	GTTTGCGTACGGGCACCTGTTATCTATCTAGAGGCTTTTCTTGG	1608	1652	CGAGAGTTCGCTCGCTCACCTTAGAATTCTCATCTTGACTACCTGTGTCG	1653	1703	23S	Bacteria;Firmicutes;Bacilli;Bacillales;Staphylococcus;lugdunensis
Staphylococcus	genus	AACTTTATGGGATTTGCTTGACCTCGCGGTTTCGCTGCCCTTTGTATTGT	1252	1302	GATTCCAGCTTCATGTAGTCGAGTTGCAGACTACAATCCGAACTGAGAAC	1303	1353	16S	Bacteria;Firmicutes;Bacilli;Bacillales;Staphylococcus;aureus
Bacillales	order	TAAGGGGCGGAAACCCCCTAACACTTAGCACTCATCGTTTACAGCGTGGA	812	862	CCCAGGCGGAGTGCTTAATGCGTTAGCTGCAGCAC	863	898	16S	Bacteria;Firmicutes;Bacilli;Bacillales;Listeria;monocytogenes
Bacillales-1	order	GCACTTTTCAACGTGCGTGGGTTCGGGCCTCCATT	753	788	GTTCGATTGGAATTTCTCCGCTACCCACACCTCATCCCC	789	828	23S	Bacteria;Firmicutes;Bacilli;Bacillales;Bacillus;cereus
Bacillales-2	order	CAACTTACAGGCAGTTGCCCACGTGTTACTCACCCGTCCG	102	142	CCACACTTATCATTTCGGTATTACCCCGTTTTCCCGAGTTATCCC	143	188	16S	Bacteria;Firmicutes;Bacilli;Bacillales;Listeria;monocytogenes
Bacillales-3	order	CCGCACTTTTCAACATGCGTGGGTTCGGGCCTCCATT	753	790	CCAGGTTCGATTGGAATTTCTCCGCTACCCACACCTCATCC	791	832	23S	Bacteria;Firmicutes;Bacilli;Bacillales;Bacillus;anthracis
Enterococcus.faecalis	species	TTACTCACCCGTCCGCCACTCCTCTTTCCATTGAG	85	120	AAGTGTTATCCCCCTCTGATGGGTAGGTTACCCACGTG	121	159	16S	Bacteria;Firmicutes;Bacilli;Lactobacillales;Enterococcus;faecalis
Enterococcus.faecium	species	TGTATTCACACAATCGTAACATCCTATTAAAGATGTTGGGTTCCCCCATT	116	166	CAGGTACTTAGATGTTTCAGTTCTCTGCGTCTACCTCGAATGTGCTA	167	214	23S	Bacteria;Firmicutes;Bacilli;Lactobacillales;Enterococcus;faecium
Enterococcus	genus	CCTCACGATCGACCTTCAACGCCCTTAGAACGCTCTCCTACCACTACACC	1206	1256	TACTCATACCGGCATTCTCACTTCTAAGCGCTCCAGCCGT	1257	1297	23S	Bacteria;Firmicutes;Bacilli;Lactobacillales;Enterococcus;faecalis
Lactobacillus.acidophilus	species	ACTACGTCACCTAACTCTTCGCCCTATTCAGACTCACTTTCGCTCCAACT	716	766	CATTTTACCACACCTTCAGCCTAACCATGAATAAGTCACTTAGTTTCAGG	767	817	23S	Bacteria;Firmicutes;Bacilli;Lactobacillales;Lactobacillus;acidophilus
Lactobacillus	genus	ATGGAGTTCCACTCTCCTCTTCTGCACTCAAGAAAAACAGTTTCCGATGC	656	706	CGCCACTGGTGTTCTTCCATATATCTACGCATTCCACCGCTACAC	707	752	16S	Bacteria;Firmicutes;Bacilli;Lactobacillales;Lactobacillus;acidophilus
Lactobacillus-1	genus	GTTAAGCCGAGGGCTTTCACATCAGACTTATTCTTCCGCCTGCG	600	644	CACTCTCCTCTTCTGCACTCAAGAAAAACAGTTTCCGATGCAGTTCCTCG	645	695	16S	Bacteria;Firmicutes;Bacilli;Lactobacillales;Lactobacillus;acidophilus
Lactobacillus-2	genus	TTCCACCGCTACACATGGAGTTCCACTCTCCTCTTCTGCACTCAAGAAAA	670	720	CCGCCTTCGCCACTGGTGTTCTTCCATATATCTACGCA	721	759	16S	Bacteria;Firmicutes;Bacilli;Lactobacillales;Lactobacillus;acidophilus
Streptococcus.agalactiae	species	TTCTGCTCCAAAGAGAAAGCCTATCTCTAGGCCGGTCAGAAGGATGTCAA	990	1040	ACCCAACATCTCACGACACGAGCTGACGACAACCATGCACCACCTGTCAC	1041	1091	16S	Bacteria;Firmicutes;Bacilli;Lactobacillales;Streptococcus;agalactiae
Streptococcus.anginosus	species	AGGATACGGGTAACAGGCATCTACCTGTTGGGTTCCCC	118	156	AGCTACTTAGATGTTTCAGTTCACTGCGTCTTCCTCCTCATATCCTTAAC	157	207	23S	Bacteria;Firmicutes;Bacilli;Lactobacillales;Streptococcus;anginosus
Streptococcus.constellatus	species	TTTTGATAAACAGTTGCTTGGGCATATTCACTGCGGCTCAGTTAAACTGA	1736	1786	GCGTCACCCCCTATACATCATCTTACGATTTAGCAGAGAGCTGTGT	1787	1833	23S	Bacteria;Firmicutes;Bacilli;Lactobacillales;Streptococcus;constellatus
Streptococcus.intermedius	species	GCATCAACCTGCTGGGTTCCTCCATTCGGACATCC	105	140	TCAGTTCACTGCGTCTTCCTCCTCATTCCCTTAACAGAAATGGGTAACAG	141	191	23S	Bacteria;Firmicutes;Bacilli;Lactobacillales;Streptococcus;intermedius
Streptococcus.mutans	species	TGTGTTTCCTTGCGTCCCACTTGCATGTATTAGGCACG	34	72	CGCGTTACTCACCCGTTCGCGACTCAAGAAAACACGGTGTGCAAGCACAG	73	123	16S	Bacteria;Firmicutes;Bacilli;Lactobacillales;Streptococcus;mutans
Streptococcus.pneumoniae	species	GCTACTTCGCCTCGACTACCTGTGTCGGTTTGCGG	1631	1666	GGTCATTTTGCCGAGTTCCTTAACGAGAGTTCTCTCGCTCACTGAG	1667	1713	23S	Bacteria;Firmicutes;Bacilli;Lactobacillales;Streptococcus;pneumoniae
Streptococcus.pyogenes	species	TCTTACACCTCACTGCTTAGCCGGACTCTTCCAATCGTCCG	1475	1516	AATTCGCTCCCCATCACAGCTCAATGTTATAAAGATAAGCATTTGACTCA	1517	1567	23S	Bacteria;Firmicutes;Bacilli;Lactobacillales;Streptococcus;pyogenes
Streptococcus.sanguinis	species	CAGCGTGAGGCTACTCGCCTCGACTACCTGTGTCG	1639	1674	CGAAGTTACGGGGTCATTTTGCCGAGTTCCTTAACGAGAGTTCTCTCGCT	1675	1725	23S	Bacteria;Firmicutes;Bacilli;Lactobacillales;Streptococcus;sanguinis
Streptococcus.suis	species	TCCGTCTAGTGCAGCACCAGACTTCAGCGTTCTAC	53	88	CTATGAGGCAGGTTACCTACGCGTTACTCACCCGTTCGCAACTCA	89	134	16S	Bacteria;Firmicutes;Bacilli;Lactobacillales;Streptococcus;suis
Streptococcus	genus	GCTCCTCACGGTACACCTTCTTCACACATAGAACGCTCTCCTAC	1204	1248	CGCTACTCATACCGGCATTCTCACTTCTATGCGTTCCAGC	1249	1289	23S	Bacteria;Firmicutes;Bacilli;Lactobacillales;Streptococcus;agalactiae
Lactobacillales	order	ACTTCAGACTTTTCTAACCGCCTGCGCTCGCTTTACGCCCAATAAATCCG	564	614	CTCAAGTTAAACAGTTTCCAAAGCCTACAATGGTTGAGCCACTGCCTTTC	615	665	16S	Bacteria;Firmicutes;Bacilli;Lactobacillales;Streptococcus;anginosus
Lactobacillales-1	order	ACATGCGGTACAGACACTCAATATCAAACTACAGTAAAGCTCCATGGGGT	2074	2124	CTCCATCGAAACTAGCGTTCCGATTTCTACGGCTCCTACCTATCCTGT	2125	2173	23S	Bacteria;Firmicutes;Bacilli;Lactobacillales;Enterococcus;faecium
Lactobacillales-2	order	GAGCTGTGTATACGATAAACAGTTGCTTGGGCCTATTCACTGCGGCTGAC	1746	1796	CGGGCAGGCGTCACCCCCTATACATCATCTTACGATTTAGCAGA	1797	1841	23S	Bacteria;Firmicutes;Bacilli;Lactobacillales;Streptococcus;suis
Bacilli	class	TTCAGACTTAAAGAACCGCCTGCGCTCGCTTTACGCCCAATAAATCCGGA	514	564	CAAGTCCTCCAGTTTCCAAAGCGTACAATGGTTAAGCCACTGCCTTTAAC	565	615	16S	Bacteria;Firmicutes;Bacilli;Lactobacillales;Streptococcus;agalactiae
Bacilli-1	class	CACGGGATCGTAACTCGCCAGTTCATTCTACAAAAGGCACGCCATCACCC	580	630	TTTCGCTGCGGCTCCGCCTCTTCAGCTTAACCTCG	631	666	23S	Bacteria;Firmicutes;Bacilli;Bacillales;Bacillus;anthracis
Clostridioides.difficile	species	CCGCTCTTTACCGAAGTAAATCGCTCAACTTGCATGTGTTAGGCACGCCG	130	180	TACAGGGTAGGTTACCCACGCGTTACTCACCCGTCCG	181	218	16S	Bacteria;Firmicutes;Clostridia;Clostridiales;Peptoclostridium;difficile
Clostridioides	genus	CTACTGTGTCATCCCTTCTCTCAAACGGTTATCGGTAGTACAGGAATATC	1060	1110	GACTGCCTCAATGCTTGGGCACACATAACCAACAGTGTGCTTAGCTTATC	1111	1161	23S	Bacteria;Firmicutes;Clostridia;Clostridiales;Peptoclostridium;difficile
Clostridium.perfringens	species	CGATGGTAGTGGTACTGGAATATCAACCAGTTGTCCATCACCTACGCCTT	1396	1446	ATCCAATAGCTAGCACACACTATCCTCCTGCGTCACGCCATCGATAATAA	1447	1497	23S	Bacteria;Firmicutes;Clostridia;Clostridiales;Clostridium;perfringens
Clostridium.septicum	species	TTACGATGAGCCCGTAGCTTCGGTGGTAAGTTTGAGCCCCG	1167	1208	CTTACGGTACGACTTCAGCCCGATTACGACGCTCCTCTACCGCTCATC	1209	1257	23S	Bacteria;Firmicutes;Clostridia;Clostridiales;Clostridium;septicum
Clostridium.sordelii	species	CATAGGAAGCTCCCCTACCTATCATAAATGATATCGTAGCTTCGGTAGTA	1172	1222	CTATACTGTCCACATGTCCTTACGGTCATGCTTCAGCCTG	1223	1263	23S	Bacteria;Firmicutes;Clostridia;Clostridiales;Clostridium;sordelii
Clostridium.tetani	species	ATTCTATTGAATCCATAGCTTCGGTGGTAAGTTTGAGCCCCGGACATCTT	1160	1210	CCACCGCTTCTTACGATACGACTTCTACCCATACAGGAAGCTCCTCTACC	1211	1261	23S	Bacteria;Firmicutes;Clostridia;Clostridiales;Clostridium;tetani
Clostridium	genus	AGTTGTCTTAGAAATCTCACATCCTTTCCCACTTAACTTACACTTTGGGA	1038	1088	GAGCTATTACGCACTCTTTTAATGAATGGCTGCTTCTAAGCCAACATCCT	1089	1139	23S	Bacteria;Firmicutes;Clostridia;Clostridiales;Clostridium;perfringens
Clostridium-1	genus	GAAACTCCCCTCGCTCGACTTGCATGTGTTAGGCACGCCG	32	72	TGTTACTCACCCGTCCGCCGCTAGGTTTGTTTCCGAA	73	110	16S	Bacteria;Firmicutes;Clostridia;Clostridiales;Clostridium;septicum
Clostridium-2	genus	CTGCTTCTAAGTCTCCCACCTATCCTGTACAGACAATACCGAAATTCAAT	2082	2132	AGTACTATCAGGGTGGTATCCCAAGGATGACTCCACAGAAACTGACGCTC	2133	2183	23S	Bacteria;Firmicutes;Clostridia;Clostridiales;Clostridium;tetani
Clostridium-3	genus	CAACCATGCACCACCTGTCACCTTGTCCCCGAAGGGATTTCCTCGATTAA	986	1036	TTGCGCTCGTTGCGGGACTTAACCCAACATCTCACGACACGAGCTGACGA	1037	1087	16S	Bacteria;Firmicutes;Clostridia;Clostridiales;Clostridium;perfringens
Clostridiales&Clostridia	class	TGGTCTTAGGATTCTCTCCTCACCTACCTGTGTCG	1633	1668	CCGAAGTTACGGGGTCAATTTGCCTAGTTCCTTAACAGCAATTCTTCCGA	1669	1719	23S	Bacteria;Firmicutes;Clostridia;Clostridiales;Clostridium;tetani
Clostridia-1	class	ATCGGAATATCAACCGATTGTCCATCACCTACGCCTTTCGGCCTGGGCTT	1376	1426	CATACCTTATCCTTCTGTGTCACCCCATTTGTCAAACGAAAGTTGGCGGT	1427	1477	23S	Bacteria;Firmicutes;Clostridia;Clostridiales;Clostridium;tetani
Clostridia-2	class	GTGTACAGGGTAGGTTACCCACGCGTTACTCACCCG	184	220	CTCTCAAATATATTATCCCGTATTAGCATACCTTTCGGTATGTTATCCGT	221	271	16S	Bacteria;Firmicutes;Clostridia;Clostridiales;Peptoclostridium;difficile
Clostridia-3	class	TCCACAGCTCATCCCATGCTTTTTCAACAGCAACGTGGTTCGG	767	810	ATTTCGGAGAGAACCAGCTATCTCCGGGTTCGATTGGAATTTCTCCGCTA	811	861	23S	Bacteria;Firmicutes;Clostridia;Clostridiales;Clostridium;perfringens
Erysipelothrix.rhusiopathiae	genus	AACCATGCACCACCTGTATCCGCCATAACTATTACACATCTCTGTGCTTT	1000	1050	TGCGCTCGTTGCGGGACTTAACCCAACATCTCACGACACGAGCTGACGAC	1051	1101	16S	Bacteria;Firmicutes;Erysipelotrichia;Erysipelotrichales;Erysipelothrix;rhusiopathiae
Erysipelothrix	genus	TCATTTATGTGTAATACTGCATAACCAGTATTGGGTTTCCCCATTCGGAT	100	150	GCTACTAAGATGTTTCAGTTCGCAAGGTTGCCTCATCATAAACTATGTAT	151	201	23S	Bacteria;Firmicutes;Erysipelotrichia;Erysipelotrichales;Erysipelothrix;rhusiopathiae
Erysipelotrichales&Erysipelotrichia	class	CATCTCGCTACTCACACCGGCATTCTCACTTCTATACACTCCACTG	1248	1294	CTTCCCCTGGAAACCTTAGGCAATCGGTGTGTCAGATTCTCACTGA	1295	1341	23S	Bacteria;Firmicutes;Erysipelotrichia;Erysipelotrichales;Erysipelothrix;rhusiopathiae
Firmicutes	phylum	TCAAACTGCAGTAAAGCTCCATGGGGTTTTTCCATCCTGTCGCGGGTAAC	2038	2088	GATCTCTTAGACTCCTACCTATCCTGTACATGTGGTACAGACACTCAATA	2089	2139	23S	Bacteria;Firmicutes;Bacilli;Lactobacillales;Streptococcus;pneumoniae
Firmicutes-1	phylum	GCCAACATCCTAGTTGTCTTAGAAATCCCACATCCTTTTCCACTTAACTT	1048	1098	TCTTGACTAGTGAGCTATTACGCACTCTTTAAATGAGTGGCTGCTTCTAA	1099	1149	23S	Bacteria;Firmicutes;Clostridia;Clostridiales;Clostridium;tetani
Firmicutes-2	phylum	GTCTGTTCGCTCGACTTGCATGTATTAGGCACGCCGC	31	68	TTACTCACCCGTCCGCCGCTAACGTCAAAGGAGCAAGCTCCTC	69	112	16S	Bacteria;Firmicutes;Bacilli;Bacillales;Staphylococcus;hominis
Firmicutes-3	phylum	AAAGCTCTACGGGGTCTTTCCGTCCAATCGCGGGTAGCGAGCAT	2034	2078	TCCCACCTATCCTGTACAGACAATATCGGAATTCAATGCTAAGCTACAGT	2079	2129	23S	Bacteria;Firmicutes;Clostridia;Clostridiales;Clostridium;septicum
Fusobacterium.necrophorum	species	CGACATCCACAGCTTCGGTTCATATCTTAGCCCCGTTACATTGTCGG	1175	1222	CCTTCCACGGCCTACAGAACGCTCTCCTACCATGTCTTA	1223	1262	23S	Bacteria;Fusobacteria;Fusobacteriales;Fusobacteriaceae;Fusobacterium;necrophorum
Fusobacterium.nucleatum	species	ATTCACACAGAATTCCTCGTGTTCCATGTTACTTGGGAGCAAAGTTATAT	100	150	CGCTATCGGTTAGTAAGAGTATTTAGCCTTATGAGATTTGGTCCTCACTG	151	201	23S	Bacteria;Fusobacteria;Fusobacteriales;Fusobacteriaceae;Fusobacterium;nucleatum
Fusobacterium	genus	GGAAGACAAGCTTTACCCTGAAAACCTTGGTCTTCCGGCGAGGAGGATTC	1014	1064	CATTATAGCCTGGGCTTAGGTCCCGGCTTACTCAG	1065	1100	23S	Bacteria;Fusobacteria;Fusobacteriales;Fusobacteriaceae;Fusobacterium;nucleatum
Fusobacteriaceae	genus	TTAGGTCCCGGCTTACTCAGGGAAGACAAGCTTTACCCTGAAAACCTTGG	1034	1084	CACAGAAATATTAATCTGTTTTCCATTCGCCTACGCATTATAGCCTGGGC	1085	1135	23S	Bacteria;Fusobacteria;Fusobacteriales;Fusobacteriaceae;Fusobacterium;nucleatum
Fusobacteriales&Fusobacteria	class	GATTGGCTTTTCACCCCTAAACCTACCTCATCCCCCAACTTTTCAACGGC	482	532	CAAGGCTGCACCTAGATGCATTTCGGAGAGAACGAGCTATCTCCTGGTTC	533	583	23S	Bacteria;Fusobacteria;Fusobacteriales;Fusobacteriaceae;Fusobacterium;nucleatum
Bartonella.quintana	species	TGCGTTCGCTTCTTACATTCTATTTTATTCAAATGTAGATACCTTATATC	194	244	GTTGATGTCCTTTCCTACAGGTACTTAGATGTTTCAGTTCCC	245	287	23S	Bacteria;Proteobacteria;Alphaproteobacteria;Rhizobiales;Bartonella;quintana
Bartonella	genus	CCTTACAATACACGCAATCCGTCACTACCCACAGGTCCACGAATATTAAC	1442	1492	GTGGGAGCTATTTCCTGGAACTGCTTCACTGCAAGATCAATCCAATAAGA	1493	1543	23S	Bacteria;Proteobacteria;Alphaproteobacteria;Rhizobiales;Bartonella;henselae
Rhizobiales	order	CTAGCCACAAGTCATCCCAATCTATTGCAACAGATACGGGTTCGGCCCTT	778	828	TAGATTTCGCGGAGAACCAGCTATCTCCGAGTTTGATTGGCCTTTCACCC	829	879	23S	Bacteria;Proteobacteria;Alphaproteobacteria;Rhizobiales;Bartonella;quintana
Rhizobiales-1	order	ACCACGGTTCTCAGGGAATACTTGTTTTCAGGTGAGTTTCCCGCTTAGAT	2680	2730	CATGTGTTACCACACTTCCACACCTGACCTATCAACGTGGTGGTCT	2731	2777	23S	Bacteria;Proteobacteria;Alphaproteobacteria;Rhizobiales;Bartonella;quintana
Rhizobiales-2	order	CTGACCCATTATACAAAAGGTACGCCGTCACCCAGAACAAATCTTGGGCT	582	632	TTCGCTACGCCTACACCTATCGGCTTAAGCTTGCTCGTTAGACTAAGTCG	633	683	23S	Bacteria;Proteobacteria;Alphaproteobacteria;Rhizobiales;Bartonella;quintana
Rhizobiales-3	order	TGCTTCAAAGTCTACCACCTATCCTACACATACAAACACAAATGCCAGTG	2016	2066	TATCGGTAAGGGTGGTATTTCAAGGATGACTCCACAAAGGCTAGCGCCCC	2067	2117	23S	Bacteria;Proteobacteria;Alphaproteobacteria;Rhizobiales;Bartonella;quintana
Anaplasma.phagocytophilum	species	CGTACAATGACCAATAAATTGGCCGGGTTTCCCCATTCGGACATCTGCGG	102	152	ACTTAGATATTTCAGTTCACTGGGTTAGTTTTGCACACCTATGTATTCAG	153	203	23S	Bacteria;Proteobacteria;Alphaproteobacteria;Rickettsiales;Anaplasma;phagocytophilum
Anaplasma	genus	TACAATGACCAATAAATTGGCCGGGTTTCCCCATTCGGACATCTGCGGAT	100	150	TTAGATATTTCAGTTCACTGGGTTAGTTTTGCACACCTATGTATTCAGCG	151	201	23S	Bacteria;Proteobacteria;Alphaproteobacteria;Rickettsiales;Anaplasma;phagocytophilum
Ehrlichia.chaffeensis	species	TAATATAATTAGGAATTCGCGTCTTCGGTACATGGCTTGAGCCCCGTTAC	1154	1204	ATCCTCACGAATCACCTTCACAGGCTTACAAAACGCTCCGCTACCAGACC	1205	1255	23S	Bacteria;Proteobacteria;Alphaproteobacteria;Rickettsiales;Ehrlichia;chaffeensis
Ehrlichia	genus	GAATTCGCGTCTTCGGTACATGGCTTGAGCCCCGTTACATCTTCGG	1146	1192	CACCTTCACAGGCTTACAAAACGCTCCGCTACCAGACCTAATATAATTAG	1193	1243	23S	Bacteria;Proteobacteria;Alphaproteobacteria;Rickettsiales;Ehrlichia;chaffeensis
Rickettsia.africae	species	TTACTCACCCGTCTGCCACTAACTAATTGGAGCAAGCCCCAAAAATTAGT	78	128	AGCTTTTATTTCTAAAAGTTATTCCGTACTAATGGGTAGATTCCCACGTG	129	179	16S	Bacteria;Proteobacteria;Alphaproteobacteria;Rickettsiales;Rickettsia;africae
Rickettsia.rickettsii	species	TTATCACACCGCTTTGAGTTTTAACCCATAATAATCTACCGTCTTTTCTA	0	50	TCTGCCTTTTTGTAAAATATGATTTACTGCTGTTATTTCTCCTTCTCTGT	51	101	23S	Bacteria;Proteobacteria;Alphaproteobacteria;Rickettsiales;Rickettsia;rickettsii
Rickettsia.typhi	species	CCTCTATGGTCAATCTTTCCATATTGTTTTAGTTATTTTTTTGAAGCCAC	268	318	TCCCGCCTTACTCAAGGACTTCAAACTTTTTACCTATACGGGACTATCAC	319	369	23S	Bacteria;Proteobacteria;Alphaproteobacteria;Rickettsiales;Rickettsia;typhi
Rickettsia	genus	CTTTCGTGCATCAGCGTCAGTGGTAGCCCAGATGAC	682	718	CGTGGACTACCAGGGTATCTAATCCTGTTTGCTCCCCACG	719	759	16S	Bacteria;Proteobacteria;Alphaproteobacteria;Rickettsiales;Rickettsia;rickettsii
Rickettsiales	order	CCTGGCCATGGTTAGATCACTTGGTTTCGGGTCTAATCCATTAAACTAAA	670	720	TTGCAACAGTAACAGGTTCGGTCCTCCAATGTATTTTACTACACCTTCAA	721	771	23S	Bacteria;Proteobacteria;Alphaproteobacteria;Rickettsiales;Ehrlichia;chaffeensis
Rickettsiales-1	order	TCTCCCACCTATCCTGCACATCTGATTCCTAACACCAGTGCAAAGCTATA	1952	2002	TGGTATCTCAAGGGTGACTCCACAAAGGCTGACGCCTTCGCTTCGTAG	2003	2051	23S	Bacteria;Proteobacteria;Alphaproteobacteria;Rickettsiales;Rickettsia;rickettsii
Alphaproteobacteria	class	GCTTAAGCTTGCTCGTTAGACTAAGTCGCTGACCCATTATACAAAAGGTA	608	658	CGAACTGAACGCCCTGTTCAGACTCGCTTTCGCTACGCCTACACCTACCG	659	709	23S	Bacteria;Proteobacteria;Alphaproteobacteria;Rhizobiales;Bartonella;henselae
Alphaproteobacteria-1	class	TCTATTGACTTTGCAGAGCCCTGTGTTTTTAATAAACAGTCGCTACCCCC	1642	1692	CTTTTAATCTTCCAGCACTGGGCAGGCGTCAGACCCTATACGTCG	1693	1738	23S	Bacteria;Proteobacteria;Alphaproteobacteria;Rickettsiales;Rickettsia;prowazekii
Alphaproteobacteria-2	class	AATCCGTCACTACCCACAGGTCCACGAATATTAACGTGGTTCCCATCGAC	1430	1480	TGGAACTGCTTCACTGCAAGATCAATCCAATAAGACCTTACAATACACGC	1481	1531	23S	Bacteria;Proteobacteria;Alphaproteobacteria;Rhizobiales;Bartonella;quintana
Alphaproteobacteria-3	class	TAATTCATCTAACTAAACGCCCTATTCAGACTCGCTTTCGCTACGCCTAC	612	662	AACCTGGCCATGGCTAGATCACCCGGTTTCGGGTC	663	698	23S	Bacteria;Proteobacteria;Alphaproteobacteria;Rickettsiales;Rickettsia;africae
Burkholderia.pseudomallei	species	CAATTGCTTCGCGCCCTAGAGCGCTCGCGCCACAC	1507	1542	GTACGGTCATCGTTAGACTGAAGCTTAGAGGCTTTTCTTGGAACCACTTC	1543	1593	23S	Bacteria;Proteobacteria;Betaproteobacteria;Burkholderiales;Burkholderia;pseudomallei
Burkholderia	genus	ACCCTTCAAGGGGATCTAGTCCCCAGGGATATCTCATCTTAAGG	2744	2788	CGCATTACTGCGCTTACACACCTGACCTATCAACGTCCTGGTCTCGAACG	2789	2839	23S	Bacteria;Proteobacteria;Betaproteobacteria;Burkholderiales;Burkholderia;cepacia
Burkholderiales	order	GACGGTGCAGGAATATTGACCTGCTTCCCATCAGCTACGCATTTCTG	1353	1400	CGGACAACCTTCCGCGATCCGTCCCCCCATCGCATCTAAC	1401	1441	23S	Bacteria;Proteobacteria;Betaproteobacteria;Burkholderiales;Burkholderia;pseudomallei
Burkholderiales-1	order	ATCAACGTCCTGGTCTCGAACGACCCTTCAAGGGGATCAAGTCCCCG	2765	2812	CAATTAGTATCGGTTAGCTGAACGCATTACTGCGCTTACACACCCGACCT	2813	2863	23S	Bacteria;Proteobacteria;Betaproteobacteria;Burkholderiales;Burkholderia;pseudomallei
Burkholderiales-2	order	CGACGGTGCAGGAATATTGACCTGCTTCCCATCAGCTACGCATCTCTG	1350	1398	CGGACAACCTTCCGCGATCCGTCCCCCCATCGCATCTAA	1399	1438	23S	Bacteria;Proteobacteria;Betaproteobacteria;Burkholderiales;Burkholderia;pseudomallei
Burkholderiales-3	order	TGCGGTACGGTCATCGTTAGACTGAAGCTTAGAGGCTTTTCTTGGAACCA	1546	1596	TCAAGCGCCTTAGAATACTCATCTCGCCCACCTGTGTCGGTT	1597	1639	23S	Bacteria;Proteobacteria;Betaproteobacteria;Burkholderiales;Burkholderia;pseudomallei
Neisseria.gonorrhoeae	species	ACTTCTTCGGTGTTAAGAAAACCCGGATTTGCCTAAGTCTTCCACCTACC	1482	1532	TTCCTGGAAGCGTGGTATCGGTTGCTTCGTGTCCGTAAACACTCGTCATC	1533	1583	23S	Bacteria;Proteobacteria;Betaproteobacteria;Neisseriales;Neisseria;gonorrhoeae
Neisseria.meningitidis	species	GGCCGCTCGAATAGCGCAAGGCCCAAAGGTCCCCT	193	228	CGCCTTGGTAGGCCTTTACCCCACCAACCAGCTAATCAGATATC	229	273	16S	Bacteria;Proteobacteria;Betaproteobacteria;Neisseriales;Neisseria;meningitidis
Neisseria	genus	CAGAATGCAGTGGGTTTCCCCATTCGGACACCGCGGGATCATTG	108	152	TTCTCCGGGTTCGCTTCTCTAAGCCTATGTATTCAACTTAGGATACTGCA	153	203	23S	Bacteria;Proteobacteria;Betaproteobacteria;Neisseriales;Neisseria;gonorrhoeae
Neisseriales	order	GTGCTTCCACTGTTTGTATGCATCAGGTTTCAGGTT	518	554	ATGTAAGTCGTTGACCCATTATACAAAAGGTACGCAGTCACACCTCTAGG	555	605	23S	Bacteria;Proteobacteria;Betaproteobacteria;Neisseriales;Neisseria;meningitidis
Betaproteobacteria	class	ATGGGGTCTTTCCGTCTAGCCGCGGGTAGATTGCATCATCACAAACACTT	1992	2042	ATCCTACACAGATCGGTTCAAAGTCCAATGCAAAGCTACAGTAAAGGTTC	2043	2093	23S	Bacteria;Proteobacteria;Betaproteobacteria;Burkholderiales;Burkholderia;cepacia
Campylobacter.fetus	species	GTTTCAATTCCCAACGTTAGCTCCGCATTGCGGTAGTATATATCACTATA	130	180	CCGCTACTAGCGTAATCTCTTTTGATTTCTTTTCCTGTTGGTACTAAGAT	181	231	23S	Bacteria;Proteobacteria;Epsilonproteobacteri;Campylobacterales;Campylobacter;fetus
Campylobacter.jejuni	species	GCTATACTTTCCAGAATGTTCTGCTAAACTCAGCTCTTGCACATGCAGTC	278	328	TACTGCTAGCTAAGCTTTGTTTTTCGCATACGGGACTATCACCCTCTATG	329	379	23S	Bacteria;Proteobacteria;Epsilonproteobacteri;Campylobacterales;Campylobacter;jejuni
Campylobacter	genus	TTTCAGTAACTCCACATCGTTTTCCACTTAAATGAGATTTAGGGACCTTA	1016	1066	TATTACGCTTTCTTTAAAGGATGGCTGCTTCTAAGCCAACCTCCTGGTTG	1067	1117	23S	Bacteria;Proteobacteria;Epsilonproteobacteri;Campylobacterales;Campylobacter;fetus
Helicobacter.pylori	species	TTGTTCGCCCTATTAAGACTCGCTTTCGCTACGGCTTCGCATCCGCTTAA	626	676	AACTTGGCCATGGATAGATCACTTAGCTTCGGGTCTGCAGCATCTGAC	677	725	23S	Bacteria;Proteobacteria;Epsilonproteobacteri;Campylobacterales;Helicobacter;pylori
Helicobacter	genus	GTGTCTATCTTAGCCCCGTTATATTTTCAGCGCATGACCACTAGAC	1130	1176	CTGGTATGAACGCTCTTCTACCACTGTGTCAAACACAATCTACAAATTCG	1177	1227	23S	Bacteria;Proteobacteria;Epsilonproteobacteri;Campylobacterales;Helicobacter;pylori
Campylobacterales	order	TATTTTGCAGAGTTCCTTAAAGAGAGTTCTTCCACGCGCCTTAGAATACT	1698	1748	AGTGAATCTTAATACAAAGTTAGGCACACCTTATACCGAAGATACGGTGC	1749	1799	23S	Bacteria;Proteobacteria;Epsilonproteobacteri;Campylobacterales;Campylobacter;fetus
Epsilonproteobacteria	class	CTTCCACGCGCCTTAGAATACTCATCCCACCCACCTGTG	1681	1720	CCTTATACCGAAGATACGGTGCTATTTTGCAGAGTTCCTTAAAGAGAGTT	1721	1771	23S	Bacteria;Proteobacteria;Epsilonproteobacteri;Campylobacterales;Campylobacter;fetus
Aeromonas.hydrophila	species	AATGGCTTCCGCACCGTAGTGCGTTCGTCTCGTGT	1501	1536	CGATGACTTGTAATCTGAAGCTTAGAGGCTTTTCCTGGAAGCAGGGCATC	1537	1587	23S	Bacteria;Proteobacteria;Gammaproteobacteria;Aeromonadales;Aeromonas;hydrophila
Aeromonas	genus	CCAACTGCTCCATCCGCAAGGGACTTCACTGTCAAGAGCGAACCTTCTC	1681	1730	CTGTGTTTTTGATAAACAGTCCCAGCCATCTGGTCACTGCGACTC	1731	1776	23S	Bacteria;Proteobacteria;Gammaproteobacteria;Aeromonadales;Aeromonas;hydrophila
Aeromonadales	order	GCCGGCCTTTCCAGGACCGTTCCACTAACTTCCAAGATGCTTAAG	273	318	TCGATTTCACATCAAGGTTGTTTTCGTGTACGGGGCTATCACCCTGTATC	319	369	23S	Bacteria;Proteobacteria;Gammaproteobacteria;Aeromonadales;Aeromonas;hydrophila
Enterobacter	genus	ACCCGCAGGGACTTCACCTACATATCAGCGTGCCTT	1698	1734	TTTTAATAAACAGTTGCAGCCAGCTGGTATCTTCGACTGATTTCAGCTCC	1735	1785	23S	Bacteria;Proteobacteria;Gammaproteobacteria;Enterobacteriales;Enterobacter;aerogenes
Escherichia.coli	species	TGTGTTAGGCCTGCCGCCAGCGTTCAATCTGAGCCATGATCAAAC	10	55	CCACTCGTCAGCGAAACAGCAAGCTGCTTCCTGTTACCGTTCGACTTGCA	56	106	16S	Bacteria;Proteobacteria;Gammaproteobacteria;Enterobacteriales;Escherichia;coli
Klebsiella.oxytoca	species	TAGTGCCTCGTCATCACACCTCAGCGTTAGTGACGTTC	1612	1650	CTTTTCCTGGAAGCAGGGCATTTGTCACTTCAGCACCG	1651	1689	23S	Bacteria;Proteobacteria;Gammaproteobacteria;Enterobacteriales;Klebsiella;oxytoca
Klebsiella.pneumoniae	species	TCACACCTCAGCCTTGATTATCCGGATTTGCCTGGACACCAG	1476	1518	GGCATTTGTTACTTCAGCACCGTAGTGCCTCGTCA	1519	1554	23S	Bacteria;Proteobacteria;Gammaproteobacteria;Enterobacteriales;Klebsiella;pneumoniae
Klebsiella	genus	TCTCAGCTCCATCCGCAGGGACTTCACCTACACAC	1707	1742	AGTGCTGTGTTTTTAATAAACAGTTGCAGCCAGCTGGTATCTTCGACTGG	1743	1793	23S	Bacteria;Proteobacteria;Gammaproteobacteria;Enterobacteriales;Klebsiella;pneumoniae
Proteus.mirabilis&Proteus	genus	CCTGCTTGAACCGGGACGACCGTCGCCCGGACAACCTAGC	1608	1648	TCATCACATCTCAGCATTAAGTGACCGGATTTGCCTAATCACTCTGCCTA	1649	1699	23S	Bacteria;Proteobacteria;Gammaproteobacteria;Enterobacteriales;Proteus;mirabilis
Salmonella.enterica	species	TCTGATACTCGCTGCCGCAGCTTCGGTGCATGGTTTAG	1150	1188	CGGGCTTTTCACCCGCTTTATCGTTACTTATGTCAGCATTCGCACT	1189	1235	23S	Bacteria;Proteobacteria;Gammaproteobacteria;Enterobacteriales;Salmonella;enterica
Salmonella	genus	TTTTGCGGTTGAACGTCGCTTTCGCTCCGTTAACCGTATCCTCAGCAAAG	568	618	CATTATACAAAAGGTACGCAGTCACCCCACCACTAAGCCCCCTCTGCTTG	619	669	23S	Bacteria;Proteobacteria;Gammaproteobacteria;Enterobacteriales;Salmonella;enterica_Typhimur
Serratia.marcescens	species	TGATGAACGTATTAAGTTCACCACCTTCCTCCTCGCTGAAAGTGCTTTAC	420	470	CTGGCACGGAGTTAGCCGGTGCTTCTTCTGCGAGTAACGTCAAT	471	515	16S	Bacteria;Proteobacteria;Gammaproteobacteria;Enterobacteriales;Serratia;marcescens
Serratia	genus	AACTACTTCTGCACCGTAGTGCATCGTCATCACGCCTCAGGGTTAACAG	1501	1550	CGATTTGATGTTACCTGGAGCTTAGAGGCTTTTCCTGGAAGCTTGGCATC	1551	1601	23S	Bacteria;Proteobacteria;Gammaproteobacteria;Enterobacteriales;Serratia;marcescens
Shigella.dysenteriae	species	GTTTCAATTTTCAGCTTGATCCAGCGAAACACACTGGGTTTCCCCATTCG	136	186	TCAGAGTTGCGAAAATTTGAGAGACTCACGAACAACTTTCATTGTTCAGT	187	237	23S	Bacteria;Proteobacteria;Gammaproteobacteria;Enterobacteriales;Shigella;dysenteriae	NOTE: due to a misannotation in one or more S. dysenteriae strains from our database, probe B is errant i.e. it does not target a true biological sequence. This probe pair therefore gives no signal for any species tested, nor would it be expected to. This was not discovered until after all experiments in this manuscript were complete.
Shigella.flexneri	species	TTACCGTTCGACTTGCATGTGTTAGGCCCTGCCCG	41	76	CATTACTCACCCGTCCGCCACTCGTCAGCGAAACAGTAAGCTGTTTCCTG	77	127	16S	Bacteria;Proteobacteria;Gammaproteobacteria;Enterobacteriales;Shigella;flexneri
Shigella	genus	CTCACCCGTCCGCCACTCGTCAGCGAAACAGCAAGCGCTT	76	116	TTATCCCCCTCCATCAGGCAGTTTCCCAGACATTA	117	152	16S	Bacteria;Proteobacteria;Gammaproteobacteria;Enterobacteriales;Shigella;flexneri
Yersinia.pestis	species	TATGTACAGCATTCGCACTTCTGATACCTCCAGCAACCCTCACAGG	1218	1264	CTTCCGGCGTGCGGGTTTTTCACCCGCATTATCGTTACT	1265	1304	23S	Bacteria;Proteobacteria;Gammaproteobacteria;Enterobacteriales;Yersinia;pestis
Yersinia.pseudotuberculosis	species	CAACCCGACACCAGTATTCGTCCACTCCTGGTCCT	2665	2700	CAGCGGTTATCTCTTCCGAATTTAGCTACCGGGCAATGCCATTGGCATGA	2701	2751	23S	Bacteria;Proteobacteria;Gammaproteobacteria;Enterobacteriales;Yersinia;pseudotuberculosi
Yersinia	genus	AGTATTCGTCCACTCCTGGTCCTCTCGTACTAGGA	2653	2688	CTTCCGAATTTAGCTACCGGGCAATGCCATTGGCATGACAACCCGACACC	2689	2739	23S	Bacteria;Proteobacteria;Gammaproteobacteria;Enterobacteriales;Yersinia;pseudotuberculosi
Enterobacteriales	order	CGAAGATGAATTCACGAGGCGCTACCTAAATAGCTTTCGGGGAGAACCAG	802	852	TAAGTCGGGATGACCCCCTAGCCGAAACAGTGCTCTACCCC	853	894	23S	Bacteria;Proteobacteria;Gammaproteobacteria;Enterobacteriales;Enterobacter;aerogenes
Enterobacteriales-1	order	TCACTCTCGCAGTCAAGCTGGCTTATGCCTTTGCACTAACCG	2452	2494	ATTCAGAACCACCGGATCACTAAGACCTACTTTCGTACCTGCTCGAGCCG	2495	2545	23S	Bacteria;Proteobacteria;Gammaproteobacteria;Enterobacteriales;Proteus;mirabilis
Coxiella.burnetii	species	CCACAACCATCGGGTGGCTGACCTAGCCTTCTCCG	1481	1516	GAATTGAGTTCCCGGATTTGCCAAAGAACCCTTCCTACACACTTAAACCA	1517	1567	23S	Bacteria;Proteobacteria;Gammaproteobacteria;Legionellales;Coxiella;burnetii
Coxiella	genus	GTATTCGATAACCTCGAAAGGTTGGGTTTCCCCATTCGGAAATCTCCGGA	100	150	TACTTAGATGTTTCAGTTCCCCAGGTTCGCCTCGTATACCTATGAATTCA	151	201	23S	Bacteria;Proteobacteria;Gammaproteobacteria;Legionellales;Coxiella;burnetii
Legionella.pneumophila	species	TATTCAAATGCAAATGACCGCATCGCTGCAGCCGGGTTCCCCCATTCGGA	100	150	TACTTAGATGTTTCAGTTCCCCGAGTTCGCCTTTGCATCCTATG	151	195	23S	Bacteria;Proteobacteria;Gammaproteobacteria;Legionellales;Legionella;pneumophila
Legionella	genus	CTTCGCGCACATCCGCAGCTTCGGTGACTAGTTTTAGC	1128	1166	TTCATCAGCCTACAGAACGCTCCCCTACCACGTGCGC	1167	1204	23S	Bacteria;Proteobacteria;Gammaproteobacteria;Legionellales;Legionella;pneumophila
Legionellales	order	TCGCTGACCCATTATACAAAAGGTACGCAGTCACACTTCCGAAGAAATGC	532	582	CGGTTTCCCTACGCCTCCCCTAGACGGTTAAGCTCGCTACAACAAGTAAG	583	633	23S	Bacteria;Proteobacteria;Gammaproteobacteria;Legionellales;Coxiella;burnetii
Haemophilus.influenzae	species	ATCACGTGTCCCGCCCTACTTCTCGTTAGCTTAGTACCACAATATGG	345	392	TATTTAGCCTTGGAGGATGGTCCCCCCTTCTTCAAACAGGAT	393	435	23S	Bacteria;Proteobacteria;Gammaproteobacteria;Pasteurellales;Haemophilus;influenzae
Haemophilus	genus	CAGCCCACCTCTCGATGAACCTTCATCCGCTTACACAACGCTCC	1304	1348	TTCACCCGTTTTATCGTTACTTATGTCAGCATTCGCACTTGTGATACGTC	1349	1399	23S	Bacteria;Proteobacteria;Gammaproteobacteria;Pasteurellales;Haemophilus;influenzae
Haemophilus-1	genus	CCAGACCTATCTACGTCGTAGTCTACAACAACCCTTACTATCTCTTAGAT	2914	2964	CTCTCGGGCAATTAGTATCTGTTAGCTCAATGTATCACTACACTTACACA	2965	3015	23S	Bacteria;Proteobacteria;Gammaproteobacteria;Pasteurellales;Haemophilus;influenzae
Pasteurella.multocida	species	CTGAGATTCGCTTAAGCTCGCACTCTCGCTGCCCTC	1252	1288	GACTTCATGGAGTCGAGTTGCAGACTCCAATCCGGACTTAGATGCACTTT	1289	1339	16S	Bacteria;Proteobacteria;Gammaproteobacteria;Pasteurellales;Pasteurella;multocida
Pasteurella	genus	CTGCTTAAACGAACATATCCAACAGTCCGCTTACCTAACCTTCTCCGTCC	1424	1474	ACGTCTCGTTGTTGTATGAAAGAGCGGATTTGCCTACCCTTTCCAACTAC	1475	1525	23S	Bacteria;Proteobacteria;Gammaproteobacteria;Pasteurellales;Pasteurella;multocida
Pasteurellales	order	ACGTGGAATTCTACCCCTCCCTAAAGTACTCTAGTTACCCAGTCTGAAAT	638	688	CCTTCGGTATTCCTCCACATCTCTACGCATTTCACCGCTAC	689	730	16S	Bacteria;Proteobacteria;Gammaproteobacteria;Pasteurellales;Haemophilus;influenzae
Acinetobacter.baumannii	species	ATGCTTTCGTACCTCAGCGTCAGTATTAGGCCAGATGG	738	776	CATGGACTACCAGGGTATCTAATCCTGTTTGCTCCCC	777	814	16S	Bacteria;Proteobacteria;Gammaproteobacteria;Pseudomonadales;Acinetobacter;baumannii
Acinetobacter.calcoaceticus	species	ATAAACAGTTGCAGCGGCCTGGTTTCTGCGGCTGTACGTCAG	1710	1752	CATCACACCCTATACGTCCACTTTCGTGTTTGCAGAGTGCTATGTTTTTA	1753	1803	23S	Bacteria;Proteobacteria;Gammaproteobacteria;Pseudomonadales;Acinetobacter;calcoaceticus
Acinetobacter	genus	ACCCCGGATTTGCCTAAGATACATGCCTACATCCTTTCACCTGGACAACC	1442	1492	AACCACTTCGCTGTACAAGTACAGCTTGCTATCAGATCTCAGCATAGAGT	1493	1543	23S	Bacteria;Proteobacteria;Gammaproteobacteria;Pseudomonadales;Acinetobacter;baumannii
Pseudomonas.aeruginosa	species	AGAGCTTACGGAGTAAATCCTTCACCCTAGCCGGCGCACCTT	1688	1730	TGCTGTGTTTTTAATAAACAGTCGCAGCGGCCTGGTATCTTCGACCAGCC	1731	1781	23S	Bacteria;Proteobacteria;Gammaproteobacteria;Pseudomonadales;Pseudomonas;aeruginosa
Pseudomonas.fluorescens	species	TCAAAATTGCAGAGTATCAATCTACAACCCTTCCTCCCAACTTAAAGTGC	412	462	CTGCTGGCACAGAGTTAGCCGGTGCTTATTCTGTCGGTAACG	463	505	16S	Bacteria;Proteobacteria;Gammaproteobacteria;Pseudomonadales;Pseudomonas;fluorescens
Pseudomonas.putida	species	TTCCTTTCGAAACGTTGTCCCCCACTACCAGGCAGAACCAGGG	107	150	CTGCTTTCTCCCGTAGGCTCTATGCGGTATTAGCG	151	186	16S	Bacteria;Proteobacteria;Gammaproteobacteria;Pseudomonadales;Pseudomonas;putida
Pseudomonas	genus	AGCTCTCGGCCTTGAAACCCCGGATTTACCTAAGATTTCAGCCTACCACC	1456	1506	TTGGAAGCATGGCATCAACCACTTCGTCATCTAAAAGACGACTCGTCATC	1507	1557	23S	Bacteria;Proteobacteria;Gammaproteobacteria;Pseudomonadales;Pseudomonas;aeruginosa
Pseudomonadales	order	TACTCCCCAGGCGGTCAACTTAATGCGTTAGCTGCGCCCACTAAAATCTC	828	878	CGGGCCCCCGTCAATTCATTTGAGTTTTAACCTTGCGGCCG	879	920	16S	Bacteria;Proteobacteria;Gammaproteobacteria;Pseudomonadales;Pseudomonas;putida
Pseudomonadales-1	order	TGAGCCTCTGCTGGAGACAGCGCCGCCATCATTATG	1962	1998	CGTCTAGCCGCGGGTACACTGCATCTTCACAGCGATTTCGATTTCAC	1999	2046	23S	Bacteria;Proteobacteria;Gammaproteobacteria;Pseudomonadales;Acinetobacter;baumannii
Vibrio.cholerae	species	CCTGCTTTGCTCTTCGAGGTTATGCGGTATTAGCCATCGTTTCCAATG	152	200	CTGGGCATATCCGGTAGCGCAAGGCCCGAAGGTCC	201	236	16S	Bacteria;Proteobacteria;Gammaproteobacteria;Vibrionales;Vibrio;cholerae
Vibrio.parahaemolyticus	species	AGGACGGCTCCACACATACTGGCGTACGTGCTTCAAAGCCTC	2114	2156	CCGATAAGGGGTCGACGTTAGAACATCAACACTACAAGGGTGGTATTTCA	2157	2207	23S	Bacteria;Proteobacteria;Gammaproteobacteria;Vibrionales;Vibrio;parahaemolyticus
Vibrio.vulnificus	species	GGCTAGATCACTCGGTTTCGGGCTATATCCAGAGACTATGGCG	639	682	CGGTCCTCCAGTTGATGTTACTCAACCTTCAACCTGCCCAT	683	724	23S	Bacteria;Proteobacteria;Gammaproteobacteria;Vibrionales;Vibrio;vulnificus
Vibrio	genus	GCTTAGAGGCTTTTCCTGGAAGCATGGCATCAATGACTTCACTACCCTTA	1460	1510	TACCCGACCACCTGTGTCGGTTTGGGGTACGATTCCTGACTATCTGAA	1511	1559	23S	Bacteria;Proteobacteria;Gammaproteobacteria;Vibrionales;Vibrio;cholerae
Vibrionales	order	AGCCTTAACAGTGCTCTACCCCCAGTAGTATTCGTCGTAG	826	866	TTACTGGTATTCGGAGTTTGCAAAGGGTTGGTAAGTCGGGATGACCCCAT	867	917	23S	Bacteria;Proteobacteria;Gammaproteobacteria;Vibrionales;Vibrio;cholerae
Stenotrophomonas.maltophilia&Stenotrophomonas	genus	TTTTGTGCTTAGCCCCGTTAAATCTTCCCCGCAGACCGACTCGAC	1089	1134	CGGAACGCTCCTCTACCGCGCATAACAAAGTTATGCACCCCAAGCTTCGG	1135	1185	23S	Bacteria;Proteobacteria;Gammaproteobacteria;Xanthomonadales;Stenotrophomonas;maltophilia
Xanthomonadales	order	TGCGCAAGGAAACCTTGGGCTTTCGGCGTGCGGGTTTTTCACC	1261	1304	CCTTAGGGGCCGACTCACCCTGCGCCGATTAACGT	1305	1340	23S	Bacteria;Proteobacteria;Gammaproteobacteria;Xanthomonadales;Stenotrophomonas;maltophilia
Gammaproteobacteria	class	TACACTGCATCTTCACAGCGATTTCAATTTCACTGAGTCTCGGGTGGAGA	1986	2036	AGTGCAAAACTATAGTAAAGGTTCACGGGGTCTTTCCGTCTAGCCGCGGG	2037	2087	23S	Bacteria;Proteobacteria;Gammaproteobacteria;Legionellales;Legionella;pneumophila
Proteobacteria	phylum	TGGAGACAGCGTGGCTATCGTTACGCCATTCGTGCAGGTCGGAAC	33	78	CGCGGGTACGCTGCATCTTCACAGCGATTTCAATTTCACTGAGTCTTGGG	79	129	23S	Bacteria;Proteobacteria;Gammaproteobacteria;Legionellales;Coxiella;burnetii
Proteobacteria-1	phylum	GCTTCATGCTCTCGAGTTGCAGAGAACAATCCGAACTGGGACATATTTTA	1254	1304	GGGAACGTATTCACCGTAGCATGGCTGATCTACGATTACTAGCGATTCCG	1305	1355	16S	Bacteria;Proteobacteria;Epsilonproteobacteri;Campylobacterales;Campylobacter;jejuni
Proteobacteria-2	phylum	CAGCGCATGACCACTAGACCAGTGAGCTGTTACGCTTTCTTTAAAGGATG	1092	1142	GTTTAACACAATCTACAAATTCGGTGTCTATCTTAGCCCCGTTATATTTT	1143	1193	23S	Bacteria;Proteobacteria;Epsilonproteobacteri;Campylobacterales;Helicobacter;pylori
Borrelia	genus	ACACATTTTTGAGACCTTAGCTGTTGGTCTGGGTTGTTTCC	1055	1096	CTAAGCCAACCTCCTGGCTGTTTACGTACCTAAACCTCCTTTTCCACTTA	1097	1147	23S	Bacteria;Spirochaetes;Spirochaetales;Spirochaetaceae;Borrelia;burgdorferi
Treponema	genus	GTCTTTCCGTCTAACTATGGGTAACCGGCTTCTTTACCGGTACATAAATT	2062	2112	ACACATGGTAAACCAAGTTCCAATAGTAAGCTACGGTGAAGGTTCACGGG	2113	2163	23S	Bacteria;Spirochaetes;Spirochaetales;Spirochaetaceae;Treponema;pallidum
Spirochaetaceae&Spirochaetales&Spirochaetes	phylum	AAGTGACGGCGCTTCCACACGCTACCGCCAGATCACTAAGACCTACTTTC	2424	2474	AACTCTTGGGGAAAATCAGCCTGTTATCCCCGGAGTACCTTTTATCCGTT	2475	2525	23S	Bacteria;Spirochaetes;Spirochaetales;Spirochaetaceae;Treponema;pallidum
Spirochaetales-1	order	TAGACTTATATATCCGCCTACTCACCCTTTACGCCCAATAATCCCGAACA	548	598	ACATATAGTTTCCAACATAGGTCCACAGTTGAGCTGTGGTATTTTATGCA	599	649	16S	Bacteria;Spirochaetes;Spirochaetales;Spirochaetaceae;Borrelia;burgdorferi
Spirochaetales-2	order	GCATGCTTAAGACGCACTGCCAGCGTTAGTTCTAAGCCAGGATCAAACTC	10	60	CGTTACTCACCCGTTCGCCACTGAATGTATTGCTACATCCCGTTTGACTT	61	111	16S	Bacteria;Spirochaetes;Spirochaetales;Spirochaetaceae;Borrelia;burgdorferi
Spirochaetes-1	phylum	TAGACTTATATATCCGCCTACTCACCCTTTACGCCCAATAATCCCGAACA	548	598	ACATATAGTTTCCAACATAGGTCCACAGTTGAGCTGTGGTATTTTATGCA	599	649	16S	Bacteria;Spirochaetes;Spirochaetales;Spirochaetaceae;Borrelia;burgdorferi
Spirochaetes-2	phylum	GCATGCTTAAGACGCACTGCCAGCGTTAGTTCTAAGCCAGGATCAAACTC	10	60	CGTTACTCACCCGTTCGCCACTGAATGTATTACTACATCCCGTTTGACTT	61	111	16S	Bacteria;Spirochaetes;Spirochaetales;Spirochaetaceae;Borrelia;burgdorferi
TAXONOMIC LEVEL TARGETED	NUMBER OF PROBES
phylum	11
class	17
order	33
family	1
genus	50
species	68
TOTAL	180
