# Supplementary material for: Rapid identification and phylogenetic classification of diverse bacterial pathogens in a multiplexed hybridization assay targeting ribosomal RNA
Source: Sci Rep. 2019 Mar 14;9:4516. doi: 10.1038/s41598-019-40792-3 (PMC6418090; doi:10.1038/s41598-019-40792-3)
Supplement: Supplementary file 4 — Supplementary Table S3 [file 41598_2019_40792_MOESM4_ESM.xlsx]

## Sheet: Training_set_strains
Table S3: Strains in reference set
No	Kingdom	Phylum	Class	Order	Family	Genus	Species	Strain_name	Location and year of isolation (if known)	Comments; source; alternate name(s)
1	Bacteria	Actinobacteria	Actinobacteria	Actinomycetales	Corynebacterineae	Mycobacterium	abscessus	ATCC 19977	MO, USA (1950)
2	Bacteria	Actinobacteria	Actinobacteria	Actinomycetales	Corynebacterineae	Mycobacterium	fortuitum	ATCC 6841	Brazil (1938)
3	Bacteria	Actinobacteria	Actinobacteria	Actinomycetales	Corynebacterineae	Mycobacterium	gordonae	ATCC 14470	Mexico (1961)
4	Bacteria	Actinobacteria	Actinobacteria	Actinomycetales	Corynebacterineae	Mycobacterium	intracellulare	ATCC 13950	Seoul, South Korea
5	Bacteria	Actinobacteria	Actinobacteria	Actinomycetales	Corynebacterineae	Mycobacterium	kansasii	ATCC 12478	KS, USA (1955)
6	Bacteria	Actinobacteria	Actinobacteria	Actinomycetales	Corynebacterineae	Mycobacterium	marinum	ATCC BAA-535	San Francisco, CA, USA (1992)	from Ramakrishnan lab (University of Cambridge)
7	Bacteria	Actinobacteria	Actinobacteria	Actinomycetales	Corynebacterineae	Mycobacterium	smegmatis	ATCC 700084	lab isolate, New York, NY, USA (1990)	aka mc2 155; from McKinney lab (Lausanne)
8	Bacteria	Actinobacteria	Actinobacteria	Actinomycetales	Corynebacterineae	Mycobacterium	tuberculosis	H37Rv	original parent H37 collected in NY, USA (1905)	(laboratory strain)
9	Bacteria	Actinobacteria	Actinobacteria	Actinomycetales	Corynebacterineae	Mycobacterium	tuberculosis	TB_ARC_Cr1	MA, USA	this study; Massachusetts Supranational TB Reference Laboratory 01-R0348
10	Bacteria	Actinobacteria	Actinobacteria	Actinomycetales	Corynebacterineae	Mycobacterium	tuberculosis	TB_ARC_Cr2	MA, USA	this study; Massachusetts Supranational TB Reference Laboratory 00-R1301
11	Bacteria	Actinobacteria	Actinobacteria	Actinomycetales	Corynebacterineae	Mycobacterium	tuberculosis	TB_ARC_Cr3	MA, USA	this study; Massachusetts Supranational TB Reference Laboratory 01-R1422
12	Bacteria	Actinobacteria	Actinobacteria	Actinomycetales	Corynebacterineae	Mycobacterium	tuberculosis	TB_ARC_Cr4	MA, USA	this study; Massachusetts Supranational TB Reference Laboratory 98-01436
13	Bacteria	Firmicutes	Bacilli	Bacilliales	Bacilliaceae	Bacillus	anthracis	Ba Sterne	South Africa (1934)	Jackson lab (Lawrence Livermore National Laboratory)
14	Bacteria	Firmicutes	Bacilli	Bacilliales	Bacilliaceae	Bacillus	cereus	BEI TOR16585	Long Island, NY, USA (2005)	This reagent was obtained through BEI Resources, NIAID, NIH
15	Bacteria	Firmicutes	Bacilli	Bacilliales	Bacilliaceae	Bacillus	litoralis_spp	RB539	Boston, MA, USA	this study; MGH environmental isolate
16	Bacteria	Firmicutes	Bacilli	Bacilliales	Listeriaceae	Listeria	monocytogenes	10403s	Bozeman, MT, USA (1968)	Goldberg lab (MGH)
17	Bacteria	Firmicutes	Bacilli	Bacilliales	Staphylococcaceae	Staphylococcus	aureus	RB003	Boston, MA, USA (2012)	this study; BWH clinical isolate
18	Bacteria	Firmicutes	Bacilli	Bacilliales	Staphylococcaceae	Staphylococcus	aureus	RB225	Boston, MA, USA (2013)	this study; BWH clinical isolate
19	Bacteria	Firmicutes	Bacilli	Bacilliales	Staphylococcaceae	Staphylococcus	aureus	RB062	Boston, MA, USA (2013)	this study; BWH clinical isolate
20	Bacteria	Firmicutes	Bacilli	Bacilliales	Staphylococcaceae	Staphylococcus	aureus	RB073	Boston, MA, USA (2013)	this study; BWH clinical isolate
21	Bacteria	Firmicutes	Bacilli	Bacilliales	Staphylococcaceae	Staphylococcus	capitis	RB492	NY, USA	this study; Wadsworth lab clinical isolate NYSDOH09-152
22	Bacteria	Firmicutes	Bacilli	Bacilliales	Staphylococcaceae	Staphylococcus	cohnii	RB493	NY, USA	this study; Wadsworth lab clinical isolate NYSDOH10-39139-01-01
23	Bacteria	Firmicutes	Bacilli	Bacilliales	Staphylococcaceae	Staphylococcus	epidermidis	RB494	NY, USA	this study; Wadsworth lab clinical isolate NYSDOH10-39139-01-02
24	Bacteria	Firmicutes	Bacilli	Bacilliales	Staphylococcaceae	Staphylococcus	haemolyticus	BEI DNF00585	USA (2011)	This reagent was obtained through BEI Resources, NIAID, NIH
25	Bacteria	Firmicutes	Bacilli	Bacilliales	Staphylococcaceae	Staphylococcus	hominis	RB495	NY, USA	this study; Wadsworth lab clinical isolate NYSDOH12-40740-01-02
26	Bacteria	Firmicutes	Bacilli	Bacilliales	Staphylococcaceae	Staphylococcus	lugdunensis	RB496	NY, USA	this study; Wadsworth lab clinical isolate NYSDOH10-6807
27	Bacteria	Firmicutes	Bacilli	Bacilliales	Staphylococcaceae	Staphylococcus	saprophyticus	RB497	NY, USA	this study; Wadsworth lab clinical isolate NYSDOH10-13492-01-01
28	Bacteria	Firmicutes	Bacilli	Lactobacilliales	Enterococcaceae	Enterococcus	faecalis	RB027	Boston, MA, USA (2012)	this study; BWH clinical isolate
29	Bacteria	Firmicutes	Bacilli	Lactobacilliales	Enterococcaceae	Enterococcus	faecalis	RB192	Boston, MA, USA (2013)	this study; BWH clinical isolate
30	Bacteria	Firmicutes	Bacilli	Lactobacilliales	Enterococcaceae	Enterococcus	faecalis	39-5	Philadelphia, PA, USA (1964)	Gilmore lab (MEEI). Original citation = PMID 6411857
31	Bacteria	Firmicutes	Bacilli	Lactobacilliales	Enterococcaceae	Enterococcus	faecalis	CH19	Boston, MA, USA (1987)	Gilmore lab (MEEI). Original citation = PMID 1331026
32	Bacteria	Firmicutes	Bacilli	Lactobacilliales	Enterococcaceae	Enterococcus	faecalis	RB267	Boston, MA, USA (2014)	this study; BWH clinical isolate
33	Bacteria	Firmicutes	Bacilli	Lactobacilliales	Enterococcaceae	Enterococcus	faecium	RB029	Boston, MA, USA (2012)	this study; BWH clinical isolate
34	Bacteria	Firmicutes	Bacilli	Lactobacilliales	Enterococcaceae	Enterococcus	faecium	RB030	Boston, MA, USA (2012)	this study; BWH clinical isolate
35	Bacteria	Firmicutes	Bacilli	Lactobacilliales	Enterococcaceae	Enterococcus	faecium	E6012	Latvia (2010)	Gilmore lab (MEEI). Clinical isolate from Latvian hospital, ca 2010. Original citation = PMID 23963180
36	Bacteria	Firmicutes	Bacilli	Lactobacilliales	Enterococcaceae	Enterococcus	faecium	RB194	Boston, MA, USA(2013)	this study; BWH clinical isolate
37	Bacteria	Firmicutes	Bacilli	Lactobacilliales	Enterococcaceae	Enterococcus	faecium	E1573	Belgium (1994)	Gilmore lab (MEEI). Bison isolate. Original citation = PMID 23963180
38	Bacteria	Firmicutes	Bacilli	Lactobacilliales	Enterococcaceae	Enterococcus	faecium	RB195	Boston, MA, USA (2013)	this study; BWH clinical isolate
39	Bacteria	Firmicutes	Bacilli	Lactobacilliales	Enterococcaceae	Enterococcus	faecium	E2071	Denmark (2001)	Gilmore lab (MEEI). Poultry isolate. Original citation = PMID 23963180
40	Bacteria	Firmicutes	Bacilli	Lactobacilliales	Enterococcaceae	Enterococcus	faecium	RB183	Boston, MA, USA (2013)	this study; BWH clinical isolate
41	Bacteria	Firmicutes	Bacilli	Lactobacilliales	Streptococcaceae	Streptococcus	agalactiae	RB033	Boston, MA, USA (2012)	this study; BWH clinical isolate
42	Bacteria	Firmicutes	Bacilli	Lactobacilliales	Streptococcaceae	Streptococcus	anginosus	BEI F0211	VA, USA	This reagent was obtained through BEI Resources, NIAID, NIH
43	Bacteria	Firmicutes	Bacilli	Lactobacilliales	Streptococcaceae	Streptococcus	intermedius	BEI F0413	Boston, MA, USA (2006)	This reagent was obtained through BEI Resources, NIAID, NIH
44	Bacteria	Firmicutes	Bacilli	Lactobacilliales	Streptococcaceae	Streptococcus	mitis	BEI SPAR10	Atlanta, GA, USA (1996)	This reagent was obtained through BEI Resources, NIAID, NIH
45	Bacteria	Firmicutes	Bacilli	Lactobacilliales	Streptococcaceae	Streptococcus	pneumoniae	D39	USA (1916)	Lipsitch lab (Harvard School of Public Health); aka NCTC 7466
46	Bacteria	Firmicutes	Bacilli	Lactobacilliales	Streptococcaceae	Streptococcus	pyogenes	RB035	Boston, MA, USA (2012)	this study; BWH clinical isolate
47	Bacteria	Firmicutes	Bacilli	Lactobacilliales	Streptococcaceae	Streptococcus	pyogenes	RB036	Boston, MA, USA (2012)	this study; BWH clinical isolate
48	Bacteria	Firmicutes	Bacilli	Lactobacilliales	Streptococcaceae	Streptococcus	pyogenes	RB043	Boston, MA, USA (2012)	this study; BWH clinical isolate
49	Bacteria	Firmicutes	Bacilli	Lactobacilliales	Streptococcaceae	Streptococcus	sanguinis	BEI CC94A	Victoria, BC, Canada (2010)	This reagent was obtained through BEI Resources, NIAID, NIH
50	Bacteria	Firmicutes	Bacilli	Lactobacilliales	Streptococcaceae	Streptococcus	sanguinis	BEI VMC66	VA, USA	This reagent was obtained through BEI Resources, NIAID, NIH
51	Bacteria	Firmicutes	Clostridia	Clostridiales	Clostridiaceae	Clostridioides	difficile	BEI CD104	Ann Arbor, MI, USA (2010)	This reagent was obtained through BEI Resources, NIAID, NIH
52	Bacteria	Firmicutes	Clostridia	Clostridiales	Clostridiaceae	Clostridium	perfringens	AH011	unknown	Sonenshein lab (Tufts); aka Hobbs 13
53	Bacteria	Firmicutes	Clostridia	Clostridiales	Clostridiaceae	Clostridium	septicum	ATCC 12464	unknown
54	Bacteria	Firmicutes	Clostridia	Clostridiales	Clostridiaceae	Clostridium	sordellii	ATCC 9714	"South America"	more detailed location unknown; source of information re: continent of isolation = PMID 28989969
55	Bacteria	Fusobacteria	Fusobacteria	Fusobacteriales	Fusobacteriaceae	Fusobacterium	nucleatum	BEI F0401	Boston, MA, USA	This reagent was obtained through BEI Resources, NIAID, NIH
56	Bacteria	Fusobacteria	Fusobacteria	Fusobacteriales	Fusobacteriaceae	Fusobacterium	nucleatum	BEI CTI-01	MA, USA (2012)	This reagent was obtained through BEI Resources, NIAID, NIH
57	Bacteria	Proteobacteria	Alphaproteobacteria	Rhizobiales	Bartonellaceae	Bartonella	henselae	BEI JK-41R	San Francisco, CA, USA (1993)	This reagent was obtained through BEI Resources, NIAID, NIH
58	Bacteria	Proteobacteria	Alphaproteobacteria	Rhizobiales	Bartonellaceae	Bartonella	quintana	BEI JK-39	San Francisco, CA, USA (1993)	This reagent was obtained through BEI Resources, NIAID, NIH
59	Bacteria	Proteobacteria	Alphaproteobacteria	Rhizobiales	Bartonellaceae	Bartonella	quintana	BEI JK-73	San Francisco, CA, USA (2013)	This reagent was obtained through BEI Resources, NIAID, NIH
60	Bacteria	Proteobacteria	Betaproteobacteria	Burkholderiales	Alcaligenaceae	Bordetella	pertussis	BEI H921	WA, USA (2012)	This reagent was obtained through BEI Resources, NIAID, NIH
61	Bacteria	Proteobacteria	Betaproteobacteria	Burkholderiales	Burkholderiaceae	Burkholderia	cenocepacia	AH003	Toronto, Ontario, Canada (1998)	Priebe lab (HMS); aka K56-2
62	Bacteria	Proteobacteria	Betaproteobacteria	Neisseriales	Neisseriaceae	Neisseria	gonorrhoeae	KCY	Kansas City, MO, USA	Grad lab (HSPH)
63	Bacteria	Proteobacteria	Betaproteobacteria	Neisseriales	Neisseriaceae	Neisseria	gonorrhoeae	28BL	USA CDC isolate, exact location unknown (1974)	Grad lab (HSPH)
64	Bacteria	Proteobacteria	Betaproteobacteria	Neisseriales	Neisseriaceae	Neisseria	meningitidis	BEI NM3222	MD, USA (2009)	This reagent was obtained through BEI Resources, NIAID, NIH
65	Bacteria	Proteobacteria	Epsilonproteobacteria	Campylobacterales	Helicobacteraceae	Helicobacter	pylori	BEI CPY6081	Yamaguchi Prefecture, Japan	This reagent was obtained through BEI Resources, NIAID, NIH
66	Bacteria	Proteobacteria	Epsilonproteobacteria	Campylobacterales	Helicobacteraceae	Helicobacter	pylori	BEI Hp A-4	OH, USA	This reagent was obtained through BEI Resources, NIAID, NIH
67	Bacteria	Proteobacteria	Gammaproteobacteria	Enterobacteriales	Enterobacteriaceae	Citrobacter	freundii	RB574	Boston, MA, USA (2017)	this study; MGH clinical isolate
68	Bacteria	Proteobacteria	Gammaproteobacteria	Enterobacteriales	Enterobacteriaceae	Citrobacter	freundii	RB615	NY, USA	this study; Wadsworth lab clinical isolate IDR1300010897
69	Bacteria	Proteobacteria	Gammaproteobacteria	Enterobacteriales	Enterobacteriaceae	Citrobacter	freundii	RB633	Boston, MA, USA (2017)	this study; MGH clinical isolate
70	Bacteria	Proteobacteria	Gammaproteobacteria	Enterobacteriales	Enterobacteriaceae	Enterobacter	cloacae	RB611	NY, USA	this study; Wadsworth lab clinical isolate BAC0800005278
71	Bacteria	Proteobacteria	Gammaproteobacteria	Enterobacteriales	Enterobacteriaceae	Enterobacter	cloacae	RB250	Boston, MA, USA (2013)	this study; MGH clinical isolate
72	Bacteria	Proteobacteria	Gammaproteobacteria	Enterobacteriales	Enterobacteriaceae	Enterobacter	cloacae	RB292	Boston, MA, USA (2014)	this study; BWH clinical isolate
73	Bacteria	Proteobacteria	Gammaproteobacteria	Enterobacteriales	Enterobacteriaceae	Enterobacter	cloacae	BWH_39	Boston, MA, USA	BWH clinical isolate. Original citation = PMID 28096418
74	Bacteria	Proteobacteria	Gammaproteobacteria	Enterobacteriales	Enterobacteriaceae	Enterobacter	cloacae	RB293	Boston, MA, USA (2014)	this study; BWH clinical isolate
75	Bacteria	Proteobacteria	Gammaproteobacteria	Enterobacteriales	Enterobacteriaceae	Escherichia	coli	RB001	Boston, MA, USA (2012)	this study; BWH clinical isolate
76	Bacteria	Proteobacteria	Gammaproteobacteria	Enterobacteriales	Enterobacteriaceae	Escherichia	coli	RB130	Boston, MA, USA (2013)	this study; BWH clinical isolate
77	Bacteria	Proteobacteria	Gammaproteobacteria	Enterobacteriales	Enterobacteriaceae	Escherichia	coli	RB152	Boston, MA, USA (2013)	this study; BWH clinical isolate
78	Bacteria	Proteobacteria	Gammaproteobacteria	Enterobacteriales	Enterobacteriaceae	Escherichia	coli	AR0048	USA CDC isolate, exact location unknown	CDC ARBank; aka CarbaNP-17
79	Bacteria	Proteobacteria	Gammaproteobacteria	Enterobacteriales	Enterobacteriaceae	Escherichia	coli	ATCC BAA2523	unknown	deposited to ATCC by BioMerieux
80	Bacteria	Proteobacteria	Gammaproteobacteria	Enterobacteriales	Enterobacteriaceae	Klebsiella	aerogenes	RB251	Boston, MA, USA (2013)	this study; MGH clinical isolate
81	Bacteria	Proteobacteria	Gammaproteobacteria	Enterobacteriales	Enterobacteriaceae	Klebsiella	aerogenes	RB612	NY, USA	this study; Wadsworth lab clinical isolate BAC0800005412
82	Bacteria	Proteobacteria	Gammaproteobacteria	Enterobacteriales	Enterobacteriaceae	Klebsiella	oxytoca	RB078	Boston, MA, USA (2013)	this study; BWH clinical isolate
83	Bacteria	Proteobacteria	Gammaproteobacteria	Enterobacteriales	Enterobacteriaceae	Klebsiella	oxytoca	RB014	Boston, MA, USA (2012)	this study; BWH clinical isolate
84	Bacteria	Proteobacteria	Gammaproteobacteria	Enterobacteriales	Enterobacteriaceae	Klebsiella	oxytoca	RB015	Boston, MA, USA (2012)	this study; BWH clinical isolate
85	Bacteria	Proteobacteria	Gammaproteobacteria	Enterobacteriales	Enterobacteriaceae	Klebsiella	pneumoniae	RB011	Boston, MA, USA (2012)	this study; BWH clinical isolate
86	Bacteria	Proteobacteria	Gammaproteobacteria	Enterobacteriales	Enterobacteriaceae	Klebsiella	pneumoniae	BWH_36	Boston, MA, USA	BWH clinical isolate. Original citation = PMID 28096418
87	Bacteria	Proteobacteria	Gammaproteobacteria	Enterobacteriales	Enterobacteriaceae	Klebsiella	pneumoniae	AR0043	USA CDC isolate, exact location unknown	CDC ARBank; aka CarbaNP-12
88	Bacteria	Proteobacteria	Gammaproteobacteria	Enterobacteriales	Enterobacteriaceae	Klebsiella	pneumoniae	UCI_37	Irvine, CA, USA	UCI clinical isolate. Original citation = PMID 28096418
89	Bacteria	Proteobacteria	Gammaproteobacteria	Enterobacteriales	Enterobacteriaceae	Klebsiella	pneumoniae	BIT-03	USA CDC isolate, exact location unknown	CDC
90	Bacteria	Proteobacteria	Gammaproteobacteria	Enterobacteriales	Enterobacteriaceae	Proteus	mirabilis	RB037	Boston, MA, USA	this study; BWH clinical isolate
91	Bacteria	Proteobacteria	Gammaproteobacteria	Enterobacteriales	Enterobacteriaceae	Proteus	mirabilis	RB038	Boston, MA, USA	this study; BWH clinical isolate
92	Bacteria	Proteobacteria	Gammaproteobacteria	Enterobacteriales	Enterobacteriaceae	Salmonella	enterica var typhimurium	BEI Isolate 4	PA, USA (2004)	This reagent was obtained through BEI Resources, NIAID, NIH
93	Bacteria	Proteobacteria	Gammaproteobacteria	Enterobacteriales	Enterobacteriaceae	Salmonella	typhi	BEI NR-514	Cherson, Russia (1918)	This reagent was obtained through BEI Resources, NIAID, NIH
94	Bacteria	Proteobacteria	Gammaproteobacteria	Enterobacteriales	Enterobacteriaceae	Serratia	marcescens	BWH_23	Boston, MA, USA	BWH clinical isolate. Original citation = PMID 28096418
95	Bacteria	Proteobacteria	Gammaproteobacteria	Enterobacteriales	Enterobacteriaceae	Serratia	marcescens	BWH_26	Boston, MA, USA	BWH clinical isolate. Original citation = PMID 28096418
96	Bacteria	Proteobacteria	Gammaproteobacteria	Enterobacteriales	Enterobacteriaceae	Shigella	boydii	BEI NR-521	unknown	This reagent was obtained through BEI Resources, NIAID, NIH
97	Bacteria	Proteobacteria	Gammaproteobacteria	Enterobacteriales	Enterobacteriaceae	Shigella	dysenteriae	60RchlorateR#1	unknown	Goldberg lab (MGH)
98	Bacteria	Proteobacteria	Gammaproteobacteria	Enterobacteriales	Enterobacteriaceae	Shigella	flexneri	AH051	unknown	Goldberg lab (MGH)
99	Bacteria	Proteobacteria	Gammaproteobacteria	Enterobacteriales	Enterobacteriaceae	Shigella	sonnei	BEI NR-519	unknown	This reagent was obtained through BEI Resources, NIAID, NIH
100	Bacteria	Proteobacteria	Gammaproteobacteria	Enterobacteriales	Enterobacteriaceae	Yersinia	pseudotuberculosis	AH016	unknown	Goldberg lab (MGH)
101	Bacteria	Proteobacteria	Gammaproteobacteria	Legionellales	Legionellaceae	Legionella	pneumophila	Lp01 JK240	Boston, MA, USA	Isberg lab (Tufts)
102	Bacteria	Proteobacteria	Gammaproteobacteria	Pasteurellales	Pasteurellaceae	Aggregatibacter	aphrophilus	BEI F0387	USA (1984)	This reagent was obtained through BEI Resources, NIAID, NIH
103	Bacteria	Proteobacteria	Gammaproteobacteria	Pseudomonadales	Moraxellaceae	Acinetobacter	baumanii	RB197	Boston, MA, USA (2013)	this study; BWH clinical isolate
104	Bacteria	Proteobacteria	Gammaproteobacteria	Pseudomonadales	Moraxellaceae	Acinetobacter	baumanii	AR0063	USA CDC isolate, exact location unknown	CDC ARBank;aka CarbaNP-32
105	Bacteria	Proteobacteria	Gammaproteobacteria	Pseudomonadales	Moraxellaceae	Acinetobacter	baumanii	AR0102	USA CDC isolate, exact location unknown	CDC ARBank; aka CarbaNP-71
106	Bacteria	Proteobacteria	Gammaproteobacteria	Pseudomonadales	Moraxellaceae	Acinetobacter	baumanii	AR0036	USA CDC isolate, exact location unknown	CDC ARBank; aka CarbaNP-05
107	Bacteria	Proteobacteria	Gammaproteobacteria	Pseudomonadales	Moraxellaceae	Acinetobacter	calcoaceticus	RB199	Boston, MA, USA (2013)	this study; BWH clinical isolate
108	Bacteria	Proteobacteria	Gammaproteobacteria	Pseudomonadales	Pseudomonadaceae	Pseudomonas	aeruginosa	RB019	Boston, MA, USA (2012)	this study; BWH clinical isolate
109	Bacteria	Proteobacteria	Gammaproteobacteria	Pseudomonadales	Pseudomonadaceae	Pseudomonas	aeruginosa	RB299	Boston, MA, USA (2014)	this study; BWH clinical isolate
110	Bacteria	Proteobacteria	Gammaproteobacteria	Pseudomonadales	Pseudomonadaceae	Pseudomonas	aeruginosa	AR0054	USA CDC isolate, exact location unknown	CDC ARBank; aka CarbaNP-23
111	Bacteria	Proteobacteria	Gammaproteobacteria	Pseudomonadales	Pseudomonadaceae	Pseudomonas	aeruginosa	BL01	unknown	Ausubel lab (MGH)
112	Bacteria	Proteobacteria	Gammaproteobacteria	Pseudomonadales	Pseudomonadaceae	Pseudomonas	aeruginosa	AR0094	USA CDC isolate, exact location unknown	CDC ARBank; aka CarbaNP-23
113	Bacteria	Proteobacteria	Gammaproteobacteria	Pseudomonadales	Pseudomonadaceae	Pseudomonas	fluorescens	K2122	unknown	Lory lab (HMS). Original citation = PMID 17014498
114	Bacteria	Proteobacteria	Gammaproteobacteria	Pseudomonadales	Pseudomonadaceae	Pseudomonas	putida	WCS358	Baarn, the Netherlands (1983)	Lory lab (HMS). Original citation: Geels FP, Schippers B. Phytopathol Z 108;207,1983.
115	Bacteria	Proteobacteria	Gammaproteobacteria	Vibrioinales	Vibrionaceae	Vibrio	parahaemolyticus	RIMD 2210633	Kansai, Japan (1996)	Goldberg lab (MGH)
116	Bacteria	Proteobacteria	Gammaproteobacteria	Xanthomonadales	Xanthomonadaceae	Stenotrophomonas	maltophilia	RB255	Boston, MA, USA (2013)	this study; BWH clinical isolate
117	Bacteria	Proteobacteria	Gammaproteobacteria	Xanthomonadales	Xanthomonadaceae	Stenotrophomonas	maltophilia	RB256	Boston, MA, USA (2013)	this study; BWH clinical isolate
Abbreviations:
		ARBank	Antimicrobial Resistance Isolate Bank
		ATCC	American Type Culture Collection
		BEI	Biodefense and Emerging Infectious Research Resources Repository
		BWH	Brigham and Women's Hospital
		CDC	United States Centers for Disease Control and Prevention
		HMS	Harvard Medical School
		HSPH	Harvard School of Public Health
		MEEI	Massachusetts Eye and Ear Infirmary
		MGH	Massachusetts General Hospital
		NCTC	National Collection of Type Cultures
		UCI	University of California at Irvine
		Wadsworth lab	New York State Department of Health, Wadsworth laboratories
